# Supplementary material for: Packing polymorphism in the crystal structure of 4,5-dimeth­oxy-2-nitro­benzyl acetate
Source: Acta Crystallogr E Crystallogr Commun. 2015 Apr 11;71(Pt 5):483–6. doi: 10.1107/S2056989015006714 (PMC4420102; doi:10.1107/S2056989015006714)
Supplement: Supplementary file 1 [file e-71-00483-sup1.cif]

##############################################################################
#                                                                            #
# This CIF contains the data in a paper accepted for publication in          #
# Acta Crystallographica Section E. It conforms to the requirements of       #
# Notes for Authors for Acta Crystallographica Section E, and has been       #
# peer reviewed under the auspices of the IUCr Commission on Journals.       #
#                                                                            #
# Full details of the Crystallographic Information File format               #
# are given in the paper "The Crystallographic Information File (CIF):       #
# a New Standard Archive File for Crystallography" by S. R. Hall, F. H.      #
# Allen and I. D. Brown [Acta Cryst. (1991), A47, 655-685].                  #
#                                                                            #
# The current version of the core CIF dictionary is obtainable from          #
# ftp://ftp.iucr.org/pub/cif_core.dic.                                       #
#                                                                            #
# Software is freely available for graphical display of the structure(s)     #
# in this CIF. For information consult the CIF software page                 #
# http://www.iucr.org/resources/cif/software.                                #
#                                                                            #
# This file may be used for bona fide research purposes within the           #
# scientific community so long as proper attribution is given to the journal # 
# article from which it was obtained.                                        #
#                                                                            #
##############################################################################
data_orange
_database_code_depnum_ccdc_archive 'CCDC 967704'
_audit_creation_method     shelxl
_chemical_name_systematic
;
4,5-Dimethoxy-2-nitrobenzyl acetate
;
_chemical_name_common     '4,5-Dimethoxy-2-nitrobenzyl acetate'
_chemical_formula_moiety     'C11 H13 N O6'
_chemical_formula_sum     'C11 H13 N O6'
_chemical_formula_iupac     'C11 H13 N O6'
_chemical_formula_weight     255.22
_chemical_melting_point     ?
_symmetry_cell_setting     monoclinic
_symmetry_space_group_name_H-M     'P 21/c'
_symmetry_space_group_name_Hall     '-P 2ybc'
loop_
    _symmetry_equiv_pos_as_xyz
    'x, y, z'
    '-x, y+1/2, -z+1/2'
    '-x, -y, -z'
    'x, -y-1/2, z-1/2'
_cell_length_a     8.8751(13)
_cell_length_b     19.555(2)
_cell_length_c     6.8688(9)
_cell_angle_alpha     90.00
_cell_angle_beta     106.298(6)
_cell_angle_gamma     90.00
_cell_volume     1144.2(3)
_cell_formula_units_Z     4
_cell_measurement_reflns_used     2655
_cell_measurement_theta_min     3.1
_cell_measurement_theta_max     27.5
_cell_measurement_temperature     93
_exptl_crystal_description     'platelet'
_exptl_crystal_colour     'orange'
_exptl_crystal_size_max     0.446
_exptl_crystal_size_mid     0.423
_exptl_crystal_size_min     0.389
_exptl_crystal_density_diffrn     1.48
_exptl_crystal_density_meas     ?
_exptl_crystal_density_method     'not measured'
_exptl_crystal_F_000     536
_exptl_absorpt_coefficient_mu     0.122
_exptl_absorpt_correction_type     multi-scan
_exptl_absorpt_process_details
;
(<i>REQAB</i>; Rigaku, 1998)
;
_exptl_absorpt_correction_T_min     0.960
_exptl_absorpt_correction_T_max     0.970
_exptl_special_details
;
;
_diffrn_ambient_temperature     93
_diffrn_radiation_type     MoK\a
_diffrn_radiation_wavelength     0.71069
_diffrn_radiation_source     'fine-focus sealed tube'
_diffrn_radiation_monochromator     graphite
_diffrn_measurement_device_type
;
Rigaku Mercury375R (2x2 bin mode)
;
_diffrn_measurement_method     'profile data from \w-scans'
_diffrn_detector_area_resol_mean     13.6612
_diffrn_reflns_number     11495
_diffrn_reflns_av_R_equivalents     0.0465
_diffrn_reflns_av_sigmaI/netI     0.0390
_diffrn_reflns_theta_min     3.17
_diffrn_reflns_theta_max     27.49
_diffrn_reflns_theta_full     27.49
_diffrn_measured_fraction_theta_max     0.994
_diffrn_measured_fraction_theta_full     0.994
_diffrn_reflns_limit_h_min     -11
_diffrn_reflns_limit_h_max     11
_diffrn_reflns_limit_k_min     -25
_diffrn_reflns_limit_k_max     25
_diffrn_reflns_limit_l_min     -8
_diffrn_reflns_limit_l_max     8
_diffrn_standards_number     0
_diffrn_standards_interval_count     ?
_diffrn_standards_interval_time     ?
_diffrn_standards_decay_%     ?
_refine_special_details
;
Refinement of <i>F</i>^2^ against ALL reflections. The weighted <i>R</i>-factor
<i>wR</i> and goodness of fit <i>S</i> are based on <i>F</i>^2^, conventional
<i>R</i>-factors <i>R</i> are based on <i>F</i>, with <i>F</i> set to zero for
negative <i>F</i>^2^. The threshold expression of <i>F</i>^2^ >
\s(<i>F</i>^2^) is used only for calculating <i>R</i>-factors(gt) <i>etc</i>.
and is not relevant to the choice of reflections for refinement.
<i>R</i>-factors based on <i>F</i>^2^ are statistically about twice as large
as those based on <i>F</i>, and <i>R</i>- factors based on ALL data will be
even larger.
;
_reflns_number_total     2612
_reflns_number_gt     2098
_reflns_threshold_expression     I>2\s(I)
_refine_ls_structure_factor_coef     Fsqd
_refine_ls_matrix_type     full
_refine_ls_R_factor_all     0.0608
_refine_ls_R_factor_gt     0.0509
_refine_ls_wR_factor_gt     0.1269
_refine_ls_wR_factor_ref     0.1321
_refine_ls_goodness_of_fit_ref     1.110
_refine_ls_restrained_S_all     1.110
_refine_ls_number_reflns     2612
_refine_ls_number_parameters     166
_refine_ls_number_restraints     0
_refine_ls_hydrogen_treatment     noref
_refine_ls_weighting_scheme     calc
_refine_ls_weighting_details
         'calc w=1/[\s^2^(Fo^2^)+(0.0597P)^2^+0.5862P] where P=(Fo^2^+2Fc^2^)/3'
_atom_sites_solution_hydrogens     geom
_atom_sites_solution_primary     direct
_atom_sites_solution_secondary     difmap
_refine_ls_shift/su_max     0.000
_refine_ls_shift/su_mean     0.000
_refine_diff_density_max     0.392
_refine_diff_density_min     -0.297
_refine_ls_extinction_method     none
_refine_ls_extinction_coef     ?
loop_
    _atom_type_symbol
    _atom_type_description
    _atom_type_scat_dispersion_real
    _atom_type_scat_dispersion_imag
    _atom_type_scat_source
    'C' 'C' 0.0033 0.0016
                         'International Tables Vol C Tables 4.2.6.8 and 6.1.1.4'
    'H' 'H' 0.0000 0.0000
                         'International Tables Vol C Tables 4.2.6.8 and 6.1.1.4'
    'N' 'N' 0.0061 0.0033
                         'International Tables Vol C Tables 4.2.6.8 and 6.1.1.4'
    'O' 'O' 0.0106 0.0060
                         'International Tables Vol C Tables 4.2.6.8 and 6.1.1.4'
_computing_data_collection
;
<i>CrystalClear-SM Expert</i> (Rigaku, 2011)
;
_computing_cell_refinement
;
<i>CrystalClear-SM Expert</i> (Rigaku, 2011)
;
_computing_data_reduction
;
<i>CrystalClear-SM Expert</i> (Rigaku, 2011)
;
_computing_structure_solution
;
SIR2004 (Burla <i>et al.</i>, 2005)
;
_computing_structure_refinement
;
SHELXL97 (Sheldrick, 2008)
;
_computing_molecular_graphics
;
Mercury (Macrae <i>et al</i>, 2008)
;
_computing_publication_material
;
<i>Yadokari-XG</i> (Wakita, 2001)
;
loop_
    _atom_site_type_symbol
    _atom_site_label
    _atom_site_fract_x
    _atom_site_fract_y
    _atom_site_fract_z
    _atom_site_U_iso_or_equiv
    _atom_site_adp_type
    _atom_site_calc_flag
    _atom_site_refinement_flags
    _atom_site_occupancy
    _atom_site_symmetry_multiplicity
    _atom_site_disorder_assembly
    _atom_site_disorder_group
    C C1 0.19328(19) 0.29434(8) 0.7664(2) 0.0124(3) Uani d . 1 1 . .
    C C2 0.04911(19) 0.26435(9) 0.7614(3) 0.0139(3) Uani d . 1 1 . .
    C C3 0.02606(19) 0.19342(8) 0.7577(3) 0.0140(3) Uani d . 1 1 . .
    H H3 -0.0739 0.1752 0.7541 0.017 Uiso calc R 1 1 . .
    C C4 0.1487(2) 0.15013(8) 0.7593(3) 0.0139(3) Uani d . 1 1 . .
    C C5 0.29755(19) 0.17865(8) 0.7678(2) 0.0125(3) Uani d . 1 1 . .
    C C6 0.31701(19) 0.24911(8) 0.7700(2) 0.0128(3) Uani d . 1 1 . .
    H H6 0.4171 0.2673 0.7740 0.015 Uiso calc R 1 1 . .
    C C7 0.22141(19) 0.37064(8) 0.7674(3) 0.0138(3) Uani d . 1 1 . .
    H H7A 0.1502 0.3919 0.6450 0.017 Uiso calc R 1 1 . .
    H H7B 0.2010 0.3916 0.8887 0.017 Uiso calc R 1 1 . .
    C C8 0.4225(2) 0.44786(9) 0.7575(3) 0.0155(4) Uani d . 1 1 . .
    C C9 0.5882(2) 0.45412(9) 0.7490(3) 0.0218(4) Uani d . 1 1 . .
    H H9A 0.5938 0.4425 0.6124 0.033 Uiso calc R 1 1 . .
    H H9B 0.6550 0.4227 0.8475 0.033 Uiso calc R 1 1 . .
    H H9C 0.6247 0.5012 0.7816 0.033 Uiso calc R 1 1 . .
    C C10 -0.0084(2) 0.05009(9) 0.7387(3) 0.0200(4) Uani d . 1 1 . .
    H H10A -0.0436 0.0632 0.8565 0.030 Uiso calc R 1 1 . .
    H H10B 0.0007 0.0002 0.7344 0.030 Uiso calc R 1 1 . .
    H H10C -0.0848 0.0660 0.6144 0.030 Uiso calc R 1 1 . .
    C C11 0.5657(2) 0.15867(9) 0.7809(3) 0.0187(4) Uani d . 1 1 . .
    H H11A 0.5598 0.1883 0.6639 0.028 Uiso calc R 1 1 . .
    H H11B 0.6370 0.1205 0.7803 0.028 Uiso calc R 1 1 . .
    H H11C 0.6051 0.1850 0.9063 0.028 Uiso calc R 1 1 . .
    N N1 -0.08677(17) 0.30611(7) 0.7608(2) 0.0154(3) Uani d . 1 1 . .
    O O1 -0.08009(15) 0.36827(7) 0.7379(2) 0.0252(3) Uani d . 1 1 . .
    O O2 -0.20491(15) 0.27751(7) 0.7846(2) 0.0236(3) Uani d . 1 1 . .
    O O3 0.38271(14) 0.38139(6) 0.7701(2) 0.0154(3) Uani d . 1 1 . .
    O O4 0.33181(16) 0.49408(7) 0.7520(2) 0.0257(3) Uani d . 1 1 . .
    O O5 0.14161(14) 0.08062(6) 0.7543(2) 0.0176(3) Uani d . 1 1 . .
    O O6 0.41110(14) 0.13243(6) 0.7695(2) 0.0164(3) Uani d . 1 1 . .
loop_
    _atom_site_aniso_label
    _atom_site_aniso_U_11
    _atom_site_aniso_U_22
    _atom_site_aniso_U_33
    _atom_site_aniso_U_12
    _atom_site_aniso_U_13
    _atom_site_aniso_U_23
    C1 0.0128(8) 0.0155(8) 0.0088(8) 0.0001(6) 0.0027(6) 0.0011(6)
    C2 0.0112(8) 0.0174(8) 0.0137(8) 0.0022(6) 0.0046(6) 0.0009(6)
    C3 0.0121(8) 0.0174(8) 0.0127(8) -0.0021(6) 0.0037(6) 0.0004(6)
    C4 0.0147(8) 0.0137(8) 0.0133(8) -0.0031(6) 0.0040(6) 0.0003(6)
    C5 0.0134(8) 0.0152(8) 0.0095(8) 0.0014(6) 0.0041(6) -0.0001(6)
    C6 0.0113(8) 0.0160(8) 0.0117(8) -0.0008(6) 0.0043(6) -0.0002(6)
    C7 0.0105(8) 0.0147(8) 0.0177(9) -0.0003(6) 0.0065(6) 0.0002(6)
    C8 0.0161(8) 0.0149(8) 0.0164(9) -0.0025(6) 0.0063(7) -0.0006(6)
    C9 0.0140(8) 0.0182(9) 0.0347(11) -0.0021(7) 0.0094(8) -0.0009(8)
    C10 0.0173(9) 0.0163(8) 0.0271(10) -0.0074(7) 0.0075(7) -0.0016(7)
    C11 0.0120(8) 0.0170(8) 0.0277(10) -0.0006(6) 0.0065(7) -0.0011(7)
    N1 0.0113(7) 0.0171(7) 0.0177(8) -0.0005(5) 0.0041(6) -0.0007(5)
    O1 0.0179(7) 0.0159(6) 0.0437(9) 0.0031(5) 0.0119(6) 0.0037(6)
    O2 0.0133(6) 0.0236(7) 0.0364(8) -0.0016(5) 0.0111(6) 0.0010(6)
    O3 0.0114(6) 0.0131(6) 0.0227(7) -0.0011(4) 0.0063(5) 0.0000(5)
    O4 0.0203(7) 0.0141(6) 0.0461(9) 0.0008(5) 0.0147(6) 0.0018(6)
    O5 0.0160(6) 0.0120(6) 0.0264(7) -0.0022(5) 0.0085(5) -0.0001(5)
    O6 0.0124(6) 0.0137(6) 0.0244(7) 0.0013(5) 0.0071(5) 0.0005(5)
_geom_special_details
;
All e.s.d.'s (except the e.s.d. in the dihedral angle between two l.s. planes)
are estimated using the full covariance matrix. The cell e.s.d.'s are taken
into account individually in the estimation of e.s.d.'s in distances, angles
and torsion angles; correlations between e.s.d.'s in cell parameters are only
used when they are defined by crystal symmetry. An approximate (isotropic)
treatment of cell e.s.d.'s is used for estimating e.s.d.'s involving l.s.
planes.
;
loop_
    _geom_bond_atom_site_label_1
    _geom_bond_atom_site_label_2
    _geom_bond_site_symmetry_2
    _geom_bond_distance
    _geom_bond_publ_flag
    C1 C2 . 1.399(2) ?
    C1 C6 . 1.405(2) ?
    C1 C7 . 1.512(2) n
    C2 C3 . 1.401(2) ?
    C2 N1 . 1.456(2) n
    C3 C4 . 1.377(2) ?
    C3 H3 . 0.9500 ?
    C4 O5 . 1.361(2) ?
    C4 C5 . 1.420(2) ?
    C5 O6 . 1.351(2) ?
    C5 C6 . 1.388(2) ?
    C6 H6 . 0.9500 ?
    C7 O3 . 1.4419(19) n
    C7 H7A . 0.9900 ?
    C7 H7B . 0.9900 ?
    C8 O4 . 1.204(2) n
    C8 O3 . 1.356(2) n
    C8 C9 . 1.494(2) ?
    C9 H9A . 0.9800 ?
    C9 H9B . 0.9800 ?
    C9 H9C . 0.9800 ?
    C10 O5 . 1.436(2) ?
    C10 H10A . 0.9800 ?
    C10 H10B . 0.9800 ?
    C10 H10C . 0.9800 ?
    C11 O6 . 1.446(2) ?
    C11 H11A . 0.9800 ?
    C11 H11B . 0.9800 ?
    C11 H11C . 0.9800 ?
    N1 O1 . 1.229(2) n
    N1 O2 . 1.2390(19) n
loop_
    _geom_angle_atom_site_label_1
    _geom_angle_atom_site_label_2
    _geom_angle_atom_site_label_3
    _geom_angle_site_symmetry_1
    _geom_angle_site_symmetry_3
    _geom_angle
    _geom_angle_publ_flag
    C2 C1 C6 . . 116.20(15) ?
    C2 C1 C7 . . 124.21(15) ?
    C6 C1 C7 . . 119.59(15) ?
    C1 C2 C3 . . 122.90(15) ?
    C1 C2 N1 . . 121.08(15) ?
    C3 C2 N1 . . 116.02(15) ?
    C4 C3 C2 . . 119.83(15) ?
    C4 C3 H3 . . 120.1 ?
    C2 C3 H3 . . 120.1 ?
    O5 C4 C3 . . 125.67(15) ?
    O5 C4 C5 . . 115.43(15) ?
    C3 C4 C5 . . 118.90(15) ?
    O6 C5 C6 . . 125.00(15) ?
    O6 C5 C4 . . 114.87(15) ?
    C6 C5 C4 . . 120.12(15) ?
    C5 C6 C1 . . 122.03(15) ?
    C5 C6 H6 . . 119.0 ?
    C1 C6 H6 . . 119.0 ?
    O3 C7 C1 . . 107.82(13) ?
    O3 C7 H7A . . 110.1 ?
    C1 C7 H7A . . 110.1 ?
    O3 C7 H7B . . 110.1 ?
    C1 C7 H7B . . 110.1 ?
    H7A C7 H7B . . 108.5 ?
    O4 C8 O3 . . 122.58(16) ?
    O4 C8 C9 . . 126.45(16) ?
    O3 C8 C9 . . 110.96(15) ?
    C8 C9 H9A . . 109.5 ?
    C8 C9 H9B . . 109.5 ?
    H9A C9 H9B . . 109.5 ?
    C8 C9 H9C . . 109.5 ?
    H9A C9 H9C . . 109.5 ?
    H9B C9 H9C . . 109.5 ?
    O5 C10 H10A . . 109.5 ?
    O5 C10 H10B . . 109.5 ?
    H10A C10 H10B . . 109.5 ?
    O5 C10 H10C . . 109.5 ?
    H10A C10 H10C . . 109.5 ?
    H10B C10 H10C . . 109.5 ?
    O6 C11 H11A . . 109.5 ?
    O6 C11 H11B . . 109.5 ?
    H11A C11 H11B . . 109.5 ?
    O6 C11 H11C . . 109.5 ?
    H11A C11 H11C . . 109.5 ?
    H11B C11 H11C . . 109.5 ?
    O1 N1 O2 . . 122.43(15) n
    O1 N1 C2 . . 119.04(14) n
    O2 N1 C2 . . 118.53(14) n
    C8 O3 C7 . . 114.47(13) ?
    C4 O5 C10 . . 116.93(13) ?
    C5 O6 C11 . . 117.20(13) ?
loop_
    _geom_torsion_atom_site_label_1
    _geom_torsion_atom_site_label_2
    _geom_torsion_atom_site_label_3
    _geom_torsion_atom_site_label_4
    _geom_torsion_site_symmetry_1
    _geom_torsion_site_symmetry_2
    _geom_torsion_site_symmetry_3
    _geom_torsion_site_symmetry_4
    _geom_torsion
    _geom_torsion_publ_flag
    C6 C1 C2 C3 . . . . -0.7(2) ?
    C7 C1 C2 C3 . . . . 179.08(16) ?
    C6 C1 C2 N1 . . . . 178.95(15) ?
    C7 C1 C2 N1 . . . . -1.2(3) ?
    C1 C2 C3 C4 . . . . 0.1(3) ?
    N1 C2 C3 C4 . . . . -179.59(15) ?
    C2 C3 C4 O5 . . . . -179.39(16) ?
    C2 C3 C4 C5 . . . . 1.0(2) ?
    O5 C4 C5 O6 . . . . 0.1(2) ?
    C3 C4 C5 O6 . . . . 179.78(15) ?
    O5 C4 C5 C6 . . . . 178.91(14) ?
    C3 C4 C5 C6 . . . . -1.4(2) ?
    O6 C5 C6 C1 . . . . 179.47(15) ?
    C4 C5 C6 C1 . . . . 0.8(2) ?
    C2 C1 C6 C5 . . . . 0.3(2) ?
    C7 C1 C6 C5 . . . . -179.55(15) ?
    C2 C1 C7 O3 . . . . -179.18(15) ?
    C6 C1 C7 O3 . . . . 0.6(2) n
    C1 C2 N1 O1 . . . . 9.5(2) ?
    C3 C2 N1 O1 . . . . -170.83(16) ?
    C1 C2 N1 O2 . . . . -170.13(16) ?
    C3 C2 N1 O2 . . . . 9.6(2) n
    O4 C8 O3 C7 . . . . 2.5(2) n
    C9 C8 O3 C7 . . . . -176.69(15) n
    C1 C7 O3 C8 . . . . 175.79(14) n
    C3 C4 O5 C10 . . . . 2.4(3) ?
    C5 C4 O5 C10 . . . . -177.96(15) ?
    C6 C5 O6 C11 . . . . 2.1(2) ?
    C4 C5 O6 C11 . . . . -179.17(15) ?
loop_
    _geom_hbond_atom_site_label_D
    _geom_hbond_atom_site_label_H
    _geom_hbond_atom_site_label_A
    _geom_hbond_site_symmetry_A
    _geom_hbond_distance_DH
    _geom_hbond_distance_HA
    _geom_hbond_distance_DA
    _geom_hbond_angle_DHA
    _geom_hbond_publ_flag
    C11 H11B O4 2_646 0.98 2.503 3.369(2) 147 yes
_iucr_refine_instructions_details
;
TITL SX210
CELL  0.71069   8.8751  19.5550   6.8688   90.000  106.298   90.000
ZERR     4.00   0.0013   0.0020   0.0009    0.000    0.006    0.000
LATT   1
SYMM  - X, 1/2 + Y, 1/2 - Z
SFAC  C    H    N    O
UNIT  44   52   4    24
MERG   2
SHEL 99999.000000 0.000000
SPEC 0.30
MPLA C1 C2 C3 C4? C5 C6
MPLA O1 N1 O2
FMAP   2
PLAN    4
SIZE     0.20   0.20   0.20
ACTA
BOND   $H
EQIV $2 1-x, -0.5+y, 1.5-z
RTAB H..O H11B O4_$2
CONF
LIST   4
WPDB  -2
L.S.  10
TEMP  -180.00
WGHT    0.059700    0.586200
FVAR       1.86828
C1    1    0.193278    0.294341    0.766390    11.00000    0.01277    0.01546 =
         0.00878    0.00112    0.00274    0.00010
C2    1    0.049113    0.264351    0.761372    11.00000    0.01122    0.01743 =
         0.01365    0.00087    0.00459    0.00221
C3    1    0.026064    0.193417    0.757681    11.00000    0.01209    0.01736 =
         0.01267    0.00035    0.00367   -0.00209
AFIX  43
H3    2   -0.073949    0.175247    0.754106    11.00000   -1.20000
AFIX   0
C4    1    0.148718    0.150132    0.759251    11.00000    0.01475    0.01367 =
         0.01334    0.00031    0.00401   -0.00315
C5    1    0.297551    0.178651    0.767823    11.00000    0.01342    0.01517 =
         0.00950   -0.00006    0.00414    0.00141
C6    1    0.317006    0.249114    0.769978    11.00000    0.01129    0.01599 =
         0.01173   -0.00023    0.00435   -0.00085
AFIX  43
H6    2    0.417084    0.267311    0.774004    11.00000   -1.20000
AFIX   0
C7    1    0.221415    0.370637    0.767430    11.00000    0.01049    0.01470 =
         0.01775    0.00017    0.00648   -0.00032
AFIX  23
H7A   2    0.150210    0.391862    0.645047    11.00000   -1.20000
H7B   2    0.201003    0.391645    0.888698    11.00000   -1.20000
AFIX   0
C8    1    0.422457    0.447857    0.757522    11.00000    0.01612    0.01490 =
         0.01639   -0.00055    0.00627   -0.00253
C9    1    0.588246    0.454119    0.749025    11.00000    0.01404    0.01816 =
         0.03468   -0.00087    0.00939   -0.00208
AFIX 137
H9A   2    0.593804    0.442549    0.612393    11.00000   -1.50000
H9B   2    0.655041    0.422748    0.847523    11.00000   -1.50000
H9C   2    0.624653    0.501170    0.781586    11.00000   -1.50000
AFIX   0
C10   1   -0.008444    0.050086    0.738675    11.00000    0.01731    0.01634 =
         0.02707   -0.00156    0.00754   -0.00738
AFIX 137
H10A  2   -0.043627    0.063200    0.856525    11.00000   -1.50000
H10B  2    0.000709    0.000201    0.734429    11.00000   -1.50000
H10C  2   -0.084834    0.066015    0.614412    11.00000   -1.50000
AFIX   0
C11   1    0.565728    0.158667    0.780916    11.00000    0.01195    0.01703 =
         0.02769   -0.00113    0.00652   -0.00062
AFIX 137
H11A  2    0.559806    0.188286    0.663914    11.00000   -1.50000
H11B  2    0.637048    0.120457    0.780334    11.00000   -1.50000
H11C  2    0.605095    0.185037    0.906261    11.00000   -1.50000
AFIX   0
N1    3   -0.086774    0.306109    0.760780    11.00000    0.01131    0.01710 =
         0.01769   -0.00073    0.00405   -0.00047
O1    4   -0.080088    0.368275    0.737874    11.00000    0.01792    0.01591 =
         0.04373    0.00371    0.01191    0.00309
O2    4   -0.204911    0.277513    0.784598    11.00000    0.01325    0.02361 =
         0.03644    0.00098    0.01110   -0.00160
O3    4    0.382706    0.381395    0.770056    11.00000    0.01141    0.01308 =
         0.02268   -0.00002    0.00631   -0.00107
O4    4    0.331809    0.494082    0.751959    11.00000    0.02034    0.01410 =
         0.04606    0.00179    0.01471    0.00084
O5    4    0.141615    0.080625    0.754291    11.00000    0.01597    0.01203 =
         0.02643   -0.00009    0.00853   -0.00216
O6    4    0.411101    0.132428    0.769463    11.00000    0.01241    0.01368 =
         0.02440    0.00050    0.00713    0.00132
HKLF 4
REM  SX210
REM R1 =  0.0509 for   2098 Fo > 4sig(Fo)  and  0.0608 for all   2612 data
REM    166 parameters refined using      0 restraints
END
WGHT      0.0600      0.5793
REM Highest difference peak  0.392,  deepest hole -0.297,  1-sigma level  0.066
Q1    1   0.2094  0.3308  0.7838  11.00000  0.05    0.39
Q2    1   0.3064  0.2133  0.7848  11.00000  0.05    0.34
Q3    1   0.0251  0.2315  0.7288  11.00000  0.05    0.31
Q4    1   0.3984  0.4147  0.7810  11.00000  0.05    0.31
;
data_yellow
_database_code_depnum_ccdc_archive 'CCDC 967703'
_audit_creation_method     SHELXL-97
_chemical_name_systematic
;
4,5-Dimethoxy-2-nitrobenzyl Acetate
;
_chemical_name_common     '4,5-Dimethoxy-2-nitrobenzyl acetate'
_chemical_formula_moiety     'C11 H13 N O6'
_chemical_formula_sum     'C11 H13 N O6'
_chemical_formula_weight     255.22
_chemical_melting_point     ?
_symmetry_cell_setting     monoclinic
_symmetry_space_group_name_H-M     'P 21/c'
_symmetry_space_group_name_Hall     '-P 2ybc'
loop_
    _symmetry_equiv_pos_as_xyz
    'x, y, z'
    '-x, y+1/2, -z+1/2'
    '-x, -y, -z'
    'x, -y-1/2, z-1/2'
_cell_length_a     10.476(3)
_cell_length_b     10.714(3)
_cell_length_c     10.266(3)
_cell_angle_alpha     90.00
_cell_angle_beta     105.077(10)
_cell_angle_gamma     90.00
_cell_volume     1112.6(6)
_cell_formula_units_Z     4
_cell_measurement_reflns_used     2424
_cell_measurement_theta_min     3.1
_cell_measurement_theta_max     27.5
_cell_measurement_temperature     93
_exptl_crystal_description     'neecle'
_exptl_crystal_colour     'yellow'
_exptl_crystal_size_max     0.555
_exptl_crystal_size_mid     0.536
_exptl_crystal_size_min     0.245
_exptl_crystal_density_diffrn     1.52
_exptl_crystal_density_meas     ?
_exptl_crystal_density_method     'not measured'
_exptl_crystal_F_000     536
_exptl_absorpt_coefficient_mu     0.126
_exptl_absorpt_correction_type     multi-scan
_exptl_absorpt_process_details
;
(<i>REQAB</i>; Rigaku, 1998)
;
_exptl_absorpt_correction_T_min     0.797
_exptl_absorpt_correction_T_max     0.970
_exptl_special_details
;
Rigaku (1998). REQAB. Rigaku Corporation, Tokyo, Japan.
;
_diffrn_ambient_temperature     93
_diffrn_radiation_type     MoK\a
_diffrn_radiation_wavelength     0.71069
_diffrn_radiation_source     'fine-focus sealed tube'
_diffrn_radiation_monochromator     graphite
_diffrn_measurement_device_type
;
Rigaku Mercury375R (2x2 bin mode)
;
_diffrn_measurement_method     'profile data from \w-scan'
_diffrn_detector_area_resol_mean     13.6612
_diffrn_reflns_number     9498
_diffrn_reflns_av_R_equivalents     0.0331
_diffrn_reflns_av_sigmaI/netI     0.0246
_diffrn_reflns_theta_min     3.12
_diffrn_reflns_theta_max     25.50
_diffrn_reflns_theta_full     25.50
_diffrn_measured_fraction_theta_max     0.996
_diffrn_measured_fraction_theta_full     0.996
_diffrn_reflns_limit_h_min     -12
_diffrn_reflns_limit_h_max     12
_diffrn_reflns_limit_k_min     -12
_diffrn_reflns_limit_k_max     12
_diffrn_reflns_limit_l_min     -12
_diffrn_reflns_limit_l_max     12
_diffrn_standards_number     ?
_diffrn_standards_interval_count     ?
_diffrn_standards_interval_time     ?
_diffrn_standards_decay_%     ?
_refine_special_details
;
Refinement of <i>F</i>^2^ against ALL reflections. The weighted <i>R</i>-factor
<i>wR</i> and goodness of fit <i>S</i> are based on <i>F</i>^2^, conventional
<i>R</i>-factors <i>R</i> are based on <i>F</i>, with <i>F</i> set to zero for
negative <i>F</i>^2^. The threshold expression of <i>F</i>^2^ >
\s(<i>F</i>^2^) is used only for calculating <i>R</i>-factors(gt) <i>etc</i>.
and is not relevant to the choice of reflections for refinement.
<i>R</i>-factors based on <i>F</i>^2^ are statistically about twice as large
as those based on <i>F</i>, and <i>R</i>- factors based on ALL data will be
even larger.
;
_reflns_number_total     2058
_reflns_number_gt     1769
_reflns_threshold_expression     I>2\s(I)
_refine_ls_structure_factor_coef     Fsqd
_refine_ls_matrix_type     full
_refine_ls_R_factor_all     0.0554
_refine_ls_R_factor_gt     0.0489
_refine_ls_wR_factor_gt     0.1232
_refine_ls_wR_factor_ref     0.1297
_refine_ls_goodness_of_fit_ref     1.132
_refine_ls_restrained_S_all     1.132
_refine_ls_number_reflns     2058
_refine_ls_number_parameters     166
_refine_ls_number_restraints     0
_refine_ls_hydrogen_treatment     noref
_refine_ls_weighting_scheme     calc
_refine_ls_weighting_details
         'calc w=1/[\s^2^(Fo^2^)+(0.0689P)^2^+0.4454P] where P=(Fo^2^+2Fc^2^)/3'
_atom_sites_solution_hydrogens     geom
_atom_sites_solution_primary     direct
_atom_sites_solution_secondary     difmap
_refine_ls_shift/su_max     0.000
_refine_ls_shift/su_mean     0.000
_refine_diff_density_max     0.381
_refine_diff_density_min     -0.345
_refine_ls_extinction_method     none
_refine_ls_extinction_coef     ?
loop_
    _atom_type_symbol
    _atom_type_description
    _atom_type_scat_dispersion_real
    _atom_type_scat_dispersion_imag
    _atom_type_scat_source
    'C' 'C' 0.0033 0.0016
                         'International Tables Vol C Tables 4.2.6.8 and 6.1.1.4'
    'H' 'H' 0.0000 0.0000
                         'International Tables Vol C Tables 4.2.6.8 and 6.1.1.4'
    'O' 'O' 0.0106 0.0060
                         'International Tables Vol C Tables 4.2.6.8 and 6.1.1.4'
    'N' 'N' 0.0061 0.0033
                         'International Tables Vol C Tables 4.2.6.8 and 6.1.1.4'
_computing_data_collection
;
<i>CrystalClear-SM Expert</i> (Rigaku, 2011)
;
_computing_cell_refinement
;
<i>CrystalClear-SM Expert</i>
;
_computing_data_reduction
;
<i>CrystalClear-SM Expert</i>
;
_computing_structure_solution
;
SIR2004 (Burla <i>et al.</i>, 2005)
;
_computing_structure_refinement
;
SHELXL-97 (Sheldrick, 2008)
;
_computing_molecular_graphics
;
Mercury (Macrae <i>et al.</i>, 2008)
;
_computing_publication_material
;
<i>Yadokari-XG</i> (Wakita, 2001)
;
loop_
    _atom_site_type_symbol
    _atom_site_label
    _atom_site_fract_x
    _atom_site_fract_y
    _atom_site_fract_z
    _atom_site_U_iso_or_equiv
    _atom_site_adp_type
    _atom_site_calc_flag
    _atom_site_refinement_flags
    _atom_site_occupancy
    _atom_site_symmetry_multiplicity
    _atom_site_disorder_assembly
    _atom_site_disorder_group
    C C1 0.22297(15) 0.82305(16) 0.58154(16) 0.0158(4) Uani d . 1 1 . .
    C C2 0.29963(16) 0.88543(15) 0.69423(17) 0.0154(4) Uani d . 1 1 . .
    C C3 0.37895(16) 0.82230(16) 0.80564(16) 0.0168(4) Uani d . 1 1 . .
    H H3 0.4307 0.8681 0.8801 0.020 Uiso calc R 1 1 . .
    C C4 0.38181(16) 0.69396(16) 0.80717(16) 0.0167(4) Uani d . 1 1 . .
    C C5 0.30317(15) 0.62775(16) 0.69555(17) 0.0154(4) Uani d . 1 1 . .
    C C6 0.22676(16) 0.69258(16) 0.58567(16) 0.0158(4) Uani d . 1 1 . .
    H H6 0.1754 0.6469 0.5109 0.019 Uiso calc R 1 1 . .
    C C7 0.13844(16) 0.88840(15) 0.45857(17) 0.0166(4) Uani d . 1 1 . .
    H H7A 0.0754 0.9456 0.4852 0.020 Uiso calc R 1 1 . .
    H H7B 0.1948 0.9379 0.4140 0.020 Uiso calc R 1 1 . .
    C C8 -0.01205(16) 0.83679(16) 0.25084(16) 0.0175(4) Uani d . 1 1 . .
    C C9 -0.08377(18) 0.73342(16) 0.16403(18) 0.0216(4) Uani d . 1 1 . .
    H H9A -0.1781 0.7378 0.1603 0.032 Uiso calc R 1 1 . .
    H H9B -0.0481 0.6529 0.2022 0.032 Uiso calc R 1 1 . .
    H H9C -0.0721 0.7418 0.0728 0.032 Uiso calc R 1 1 . .
    C C10 0.53711(16) 0.68572(16) 1.02246(16) 0.0186(4) Uani d . 1 1 . .
    H H10A 0.6026 0.7354 0.9923 0.028 Uiso calc R 1 1 . .
    H H10B 0.5826 0.6245 1.0895 0.028 Uiso calc R 1 1 . .
    H H10C 0.4834 0.7409 1.0630 0.028 Uiso calc R 1 1 . .
    C C11 0.22990(18) 0.43083(16) 0.59702(17) 0.0211(4) Uani d . 1 1 . .
    H H11A 0.1368 0.4538 0.5832 0.032 Uiso calc R 1 1 . .
    H H11B 0.2410 0.3417 0.6185 0.032 Uiso calc R 1 1 . .
    H H11C 0.2574 0.4480 0.5146 0.032 Uiso calc R 1 1 . .
    O O1 0.23683(12) 1.08224(11) 0.60592(12) 0.0219(3) Uani d . 1 1 . .
    O O2 0.36433(12) 1.07109(11) 0.80903(12) 0.0228(3) Uani d . 1 1 . .
    O O3 0.06713(11) 0.79354(11) 0.36698(12) 0.0186(3) Uani d . 1 1 . .
    O O4 -0.02320(12) 0.94638(11) 0.22241(12) 0.0229(3) Uani d . 1 1 . .
    O O5 0.45330(11) 0.62196(11) 0.90924(12) 0.0183(3) Uani d . 1 1 . .
    O O6 0.30975(12) 0.50251(11) 0.70663(12) 0.0187(3) Uani d . 1 1 . .
    N N1 0.30069(14) 1.02142(14) 0.70366(14) 0.0175(3) Uani d . 1 1 . .
loop_
    _atom_site_aniso_label
    _atom_site_aniso_U_11
    _atom_site_aniso_U_22
    _atom_site_aniso_U_33
    _atom_site_aniso_U_12
    _atom_site_aniso_U_13
    _atom_site_aniso_U_23
    C1 0.0163(8) 0.0161(8) 0.0155(8) 0.0025(6) 0.0052(7) 0.0004(6)
    C2 0.0196(8) 0.0084(8) 0.0189(9) 0.0000(6) 0.0064(7) -0.0011(6)
    C3 0.0179(8) 0.0159(8) 0.0154(8) -0.0026(7) 0.0023(7) -0.0015(6)
    C4 0.0189(8) 0.0155(9) 0.0149(8) 0.0008(7) 0.0031(7) 0.0008(6)
    C5 0.0163(8) 0.0136(9) 0.0158(8) -0.0006(6) 0.0033(7) -0.0002(6)
    C6 0.0177(8) 0.0137(9) 0.0153(8) -0.0009(6) 0.0033(7) -0.0023(6)
    C7 0.0193(8) 0.0115(8) 0.0163(8) -0.0006(6) 0.0000(7) -0.0022(6)
    C8 0.0169(8) 0.0188(9) 0.0148(8) 0.0001(7) 0.0006(7) 0.0014(7)
    C9 0.0233(9) 0.0158(9) 0.0212(9) 0.0007(7) -0.0025(7) 0.0003(7)
    C10 0.0199(8) 0.0181(9) 0.0144(8) -0.0017(7) -0.0018(7) -0.0009(7)
    C11 0.0278(9) 0.0134(9) 0.0188(9) -0.0016(7) 0.0000(7) -0.0029(6)
    O1 0.0277(7) 0.0145(6) 0.0204(7) 0.0032(5) 0.0009(5) 0.0035(5)
    O2 0.0307(7) 0.0153(7) 0.0189(7) -0.0016(5) -0.0001(5) -0.0052(5)
    O3 0.0215(6) 0.0127(6) 0.0173(6) 0.0004(5) -0.0027(5) -0.0002(5)
    O4 0.0277(7) 0.0140(6) 0.0229(7) 0.0001(5) -0.0008(5) 0.0031(5)
    O5 0.0222(6) 0.0131(6) 0.0146(6) -0.0007(5) -0.0040(5) 0.0008(5)
    O6 0.0245(6) 0.0095(6) 0.0183(6) -0.0001(5) -0.0013(5) -0.0001(4)
    N1 0.0195(7) 0.0153(8) 0.0168(7) -0.0007(6) 0.0029(6) -0.0007(6)
_geom_special_details
;
All e.s.d.'s (except the e.s.d. in the dihedral angle between two l.s. planes)
are estimated using the full covariance matrix. The cell e.s.d.'s are taken
into account individually in the estimation of e.s.d.'s in distances, angles
and torsion angles; correlations between e.s.d.'s in cell parameters are only
used when they are defined by crystal symmetry. An approximate (isotropic)
treatment of cell e.s.d.'s is used for estimating e.s.d.'s involving l.s.
planes.
;
loop_
    _geom_bond_atom_site_label_1
    _geom_bond_atom_site_label_2
    _geom_bond_site_symmetry_2
    _geom_bond_distance
    _geom_bond_publ_flag
    C1 C2 . 1.395(2) ?
    C1 C6 . 1.399(2) ?
    C1 C7 . 1.512(2) n
    C2 C3 . 1.401(2) ?
    C2 N1 . 1.460(2) n
    C3 C4 . 1.375(3) ?
    C3 H3 . 0.9500 ?
    C4 O5 . 1.359(2) ?
    C4 C5 . 1.416(2) ?
    C5 O6 . 1.347(2) ?
    C5 C6 . 1.388(2) ?
    C6 H6 . 0.9500 ?
    C7 O3 . 1.4524(19) n
    C7 H7A . 0.9900 ?
    C7 H7B . 0.9900 ?
    C8 O4 . 1.208(2) n
    C8 O3 . 1.345(2) n
    C8 C9 . 1.496(2) ?
    C9 H9A . 0.9800 ?
    C9 H9B . 0.9800 ?
    C9 H9C . 0.9800 ?
    C10 O5 . 1.4344(19) ?
    C10 H10A . 0.9800 ?
    C10 H10B . 0.9800 ?
    C10 H10C . 0.9800 ?
    C11 O6 . 1.437(2) ?
    C11 H11A . 0.9800 ?
    C11 H11B . 0.9800 ?
    C11 H11C . 0.9800 ?
    O1 N1 . 1.2368(19) n
    O2 N1 . 1.2339(19) n
loop_
    _geom_angle_atom_site_label_1
    _geom_angle_atom_site_label_2
    _geom_angle_atom_site_label_3
    _geom_angle_site_symmetry_1
    _geom_angle_site_symmetry_3
    _geom_angle
    _geom_angle_publ_flag
    C2 C1 C6 . . 116.61(15) ?
    C2 C1 C7 . . 123.79(16) ?
    C6 C1 C7 . . 119.60(14) ?
    C1 C2 C3 . . 122.48(16) ?
    C1 C2 N1 . . 121.72(15) ?
    C3 C2 N1 . . 115.79(15) ?
    C4 C3 C2 . . 119.91(15) ?
    C4 C3 H3 . . 120.0 ?
    C2 C3 H3 . . 120.0 ?
    O5 C4 C3 . . 125.62(15) ?
    O5 C4 C5 . . 115.33(15) ?
    C3 C4 C5 . . 119.04(15) ?
    O6 C5 C6 . . 124.98(15) ?
    O6 C5 C4 . . 115.13(14) ?
    C6 C5 C4 . . 119.89(16) ?
    C5 C6 C1 . . 122.05(15) ?
    C5 C6 H6 . . 119.0 ?
    C1 C6 H6 . . 119.0 ?
    O3 C7 C1 . . 107.90(13) ?
    O3 C7 H7A . . 110.1 ?
    C1 C7 H7A . . 110.1 ?
    O3 C7 H7B . . 110.1 ?
    C1 C7 H7B . . 110.1 ?
    H7A C7 H7B . . 108.4 ?
    O4 C8 O3 . . 123.19(15) ?
    O4 C8 C9 . . 125.01(15) ?
    O3 C8 C9 . . 111.81(14) ?
    C8 C9 H9A . . 109.5 ?
    C8 C9 H9B . . 109.5 ?
    H9A C9 H9B . . 109.5 ?
    C8 C9 H9C . . 109.5 ?
    H9A C9 H9C . . 109.5 ?
    H9B C9 H9C . . 109.5 ?
    O5 C10 H10A . . 109.5 ?
    O5 C10 H10B . . 109.5 ?
    H10A C10 H10B . . 109.5 ?
    O5 C10 H10C . . 109.5 ?
    H10A C10 H10C . . 109.5 ?
    H10B C10 H10C . . 109.5 ?
    O6 C11 H11A . . 109.5 ?
    O6 C11 H11B . . 109.5 ?
    H11A C11 H11B . . 109.5 ?
    O6 C11 H11C . . 109.5 ?
    H11A C11 H11C . . 109.5 ?
    H11B C11 H11C . . 109.5 ?
    C8 O3 C7 . . 115.31(13) ?
    C4 O5 C10 . . 116.94(13) ?
    C5 O6 C11 . . 117.37(13) ?
    O2 N1 O1 . . 122.61(15) n
    O2 N1 C2 . . 118.78(14) n
    O1 N1 C2 . . 118.60(13) n
loop_
    _geom_torsion_atom_site_label_1
    _geom_torsion_atom_site_label_2
    _geom_torsion_atom_site_label_3
    _geom_torsion_atom_site_label_4
    _geom_torsion_site_symmetry_1
    _geom_torsion_site_symmetry_2
    _geom_torsion_site_symmetry_3
    _geom_torsion_site_symmetry_4
    _geom_torsion
    _geom_torsion_publ_flag
    C6 C1 C2 C3 . . . . 1.2(2) ?
    C7 C1 C2 C3 . . . . -178.75(15) n
    C6 C1 C2 N1 . . . . -178.07(14) ?
    C7 C1 C2 N1 . . . . 2.0(2) ?
    C1 C2 C3 C4 . . . . -0.8(2) ?
    N1 C2 C3 C4 . . . . 178.48(15) ?
    C2 C3 C4 O5 . . . . -179.33(14) ?
    C2 C3 C4 C5 . . . . -0.4(2) ?
    O5 C4 C5 O6 . . . . 0.4(2) ?
    C3 C4 C5 O6 . . . . -178.65(15) ?
    O5 C4 C5 C6 . . . . -179.73(14) ?
    C3 C4 C5 C6 . . . . 1.3(2) ?
    O6 C5 C6 C1 . . . . 179.03(15) ?
    C4 C5 C6 C1 . . . . -0.9(2) ?
    C2 C1 C6 C5 . . . . -0.3(2) ?
    C7 C1 C6 C5 . . . . 179.61(14) ?
    C2 C1 C7 O3 . . . . -176.32(14) ?
    C6 C1 C7 O3 . . . . 3.7(2) ?
    O4 C8 O3 C7 . . . . 0.8(2) n
    C9 C8 O3 C7 . . . . -178.75(13) n
    C1 C7 O3 C8 . . . . -179.24(13) n
    C3 C4 O5 C10 . . . . -2.8(2) ?
    C5 C4 O5 C10 . . . . 178.28(13) ?
    C6 C5 O6 C11 . . . . -1.0(2) ?
    C4 C5 O6 C11 . . . . 178.91(13) ?
    C1 C2 N1 O2 . . . . 175.79(14) ?
    C3 C2 N1 O2 . . . . -3.5(2) n
    C1 C2 N1 O1 . . . . -3.7(2) ?
    C3 C2 N1 O1 . . . . 177.02(14) ?
loop_
    _geom_hbond_atom_site_label_D
    _geom_hbond_atom_site_label_H
    _geom_hbond_atom_site_label_A
    _geom_hbond_site_symmetry_A
    _geom_hbond_distance_DH
    _geom_hbond_distance_HA
    _geom_hbond_distance_DA
    _geom_hbond_angle_DHA
    _geom_hbond_publ_flag
    C9 H9B O4 2_545 0.98 2.398 3.375(2) 174 yes
    C10 H10B O6 3_667 0.98 2.505 3.472(2) 169 yes
_iucr_refine_instructions_details
;
TITL SX209
CELL  0.71069  10.4760  10.7140  10.2660   90.000  105.077   90.000
ZERR     4.00   0.0030   0.0030   0.0030    0.000    0.010    0.000
LATT   1
SYMM  - X, 1/2 + Y, 1/2 - Z
SFAC  C    H    O    N
UNIT  44   52   24   4
MERG   2
SHEL 99999.000000 0.825472
SPEC 0.30
MPLA C1 C2 C3 C4 C5 C6
MPLA O1 N1 O2
FMAP   2
PLAN   4
SIZE     0.20   0.20   0.20
ACTA
BOND   $H
CONF
LIST   4
WPDB  -2
L.S.   5
EQIV $2 -x, -1/2+y, 1/2-z
EQIV $3 1-x, 1-y, 2-z
RTAB H..O H9B O4_$2
RTAB H..O H10B O6_$3
TEMP  -180.00
WGHT    0.068900    0.445400
FVAR       1.88871
C1    1    0.222972    0.823047    0.581537    11.00000    0.01633    0.01608 =
         0.01553    0.00036    0.00523    0.00251
C2    1    0.299632    0.885431    0.694227    11.00000    0.01964    0.00841 =
         0.01889   -0.00111    0.00643    0.00001
C3    1    0.378949    0.822304    0.805641    11.00000    0.01794    0.01586 =
         0.01544   -0.00146    0.00229   -0.00264
AFIX  43
H3    2    0.430705    0.868073    0.880052    11.00000   -1.20000
AFIX   0
C4    1    0.381805    0.693961    0.807174    11.00000    0.01891    0.01553 =
         0.01488    0.00082    0.00308    0.00079
C5    1    0.303170    0.627751    0.695552    11.00000    0.01632    0.01363 =
         0.01578   -0.00022    0.00332   -0.00062
C6    1    0.226758    0.692582    0.585668    11.00000    0.01774    0.01370 =
         0.01533   -0.00228    0.00329   -0.00093
AFIX  43
H6    2    0.175425    0.646928    0.510929    11.00000   -1.20000
AFIX   0
C7    1    0.138445    0.888400    0.458566    11.00000    0.01929    0.01155 =
         0.01632   -0.00224    0.00004   -0.00062
AFIX  23
H7A   2    0.075408    0.945597    0.485175    11.00000   -1.20000
H7B   2    0.194791    0.937943    0.413992    11.00000   -1.20000
AFIX   0
C8    1   -0.012053    0.836786    0.250838    11.00000    0.01688    0.01881 =
         0.01481    0.00136    0.00062    0.00005
C9    1   -0.083774    0.733424    0.164030    11.00000    0.02328    0.01583 =
         0.02116    0.00031   -0.00248    0.00070
AFIX 137
H9A   2   -0.178107    0.737788    0.160263    11.00000   -1.50000
H9B   2   -0.048123    0.652935    0.202171    11.00000   -1.50000
H9C   2   -0.072088    0.741821    0.072774    11.00000   -1.50000
AFIX   0
C10   1    0.537107    0.685722    1.022464    11.00000    0.01989    0.01811 =
         0.01441   -0.00086   -0.00184   -0.00173
AFIX 137
H10A  2    0.602584    0.735375    0.992251    11.00000   -1.50000
H10B  2    0.582573    0.624476    1.089489    11.00000   -1.50000
H10C  2    0.483424    0.740873    1.063003    11.00000   -1.50000
AFIX   0
C11   1    0.229899    0.430826    0.597023    11.00000    0.02782    0.01342 =
         0.01875   -0.00294    0.00003   -0.00158
AFIX 137
H11A  2    0.136793    0.453848    0.583224    11.00000   -1.50000
H11B  2    0.241023    0.341717    0.618525    11.00000   -1.50000
H11C  2    0.257441    0.448037    0.514591    11.00000   -1.50000
AFIX   0
O1    3    0.236832    1.082238    0.605918    11.00000    0.02771    0.01447 =
         0.02043    0.00350    0.00091    0.00325
O2    3    0.364333    1.071088    0.809030    11.00000    0.03067    0.01527 =
         0.01885   -0.00516   -0.00013   -0.00156
O3    3    0.067135    0.793541    0.366980    11.00000    0.02145    0.01273 =
         0.01727   -0.00021   -0.00273    0.00043
O4    3   -0.023201    0.946379    0.222410    11.00000    0.02767    0.01396 =
         0.02290    0.00311   -0.00082    0.00011
O5    3    0.453296    0.621964    0.909242    11.00000    0.02219    0.01311 =
         0.01457    0.00084   -0.00402   -0.00068
O6    3    0.309749    0.502513    0.706630    11.00000    0.02451    0.00952 =
         0.01825   -0.00009   -0.00133   -0.00007
N1    4    0.300694    1.021423    0.703658    11.00000    0.01950    0.01534 =
         0.01679   -0.00067    0.00294   -0.00067
HKLF 4
REM  SX209
REM R1 =  0.0489 for   1769 Fo > 4sig(Fo)  and  0.0554 for all   2058 data
REM    166 parameters refined using      0 restraints
END
WGHT      0.0689      0.4454
REM Highest difference peak  0.381,  deepest hole -0.345,  1-sigma level  0.063
Q1    1   0.6207  0.5750  1.1916  11.00000  0.05    0.28
Q2    1   0.4522  0.8861  0.9188  11.00000  0.05    0.27
Q3    1   0.0761  0.6609  0.3750  11.00000  0.05    0.26
Q4    1   0.1599  0.4817  0.4821  11.00000  0.05    0.24
;
data_global
_journal_date_recd_electronic     2015-03-04
_journal_date_accepted     2015-04-03
_journal_name_full     'Acta Crystallographica, Section E'
_journal_year     2015
_journal_volume     71
_journal_issue      5
_journal_page_first     483
_journal_page_last     486
_journal_paper_category     GO
_journal_paper_doi     10.1107/S2056989015006714
_journal_coeditor_code     IS5391
_publ_contact_author_name     'Kazuo Yamaguchi'
_publ_contact_author_address
;
Department of Materials Science, Faculty of Science, Kanagawa University
Tsuchiya, Hiratsuka, Kanagawa 259-1293, Japan
;
_publ_contact_author_email     ' kazu@kanagawa-u.ac.jp '
_publ_contact_author_fax     ' +81-463-58-9684 '
_publ_contact_author_phone     ' +81-463-59-4111 (Ext. 2720) '
_publ_section_title
;
Packing polymorphism in the crystal structure of 4,5-dimethoxy-2-nitrobenzyl
acetate
;
loop_
    _publ_author_name
    _publ_author_address
    'Noriko Chikaraishi Kasuga'
;
 Department of Materials Science, Faculty of Science, Kanagawa University
 Tsuchiya, Hiratsuka, Kanagawa 259-1293, Japan
;
    'Yusuke Saito'
;
 Department of Materials Science, Faculty of Science, Kanagawa University
 Tsuchiya, Hiratsuka, Kanagawa 259-1293, Japan
;
    'Hiroyasu Sato'
;
 Rigaku Corporation 3-9-12 Matsubara-cho, Akishima, Tokyo 196-8666, Japan
;
    'Kazuo Yamaguchi'
;
 Department of Materials Science, Faculty of Science, Kanagawa University
 Tsuchiya, Hiratsuka, Kanagawa 259-1293, Japan
;
_publ_section_synopsis
;
The title compound shows two packing polymorphs, in which the molecular
structures are planar and essentially similar. One crystal shows
intermolecular C---H...O and \p--\p interactions, while the other crystal
exhibits several modes of intermolecular C---H...O interactions.
;
