# Supplementary material for: Packing polymorphism in the crystal structure of 4,5-dimeth­oxy-2-nitro­benzyl acetate
Source: Acta Crystallogr E Crystallogr Commun. 2015 Apr 11;71(Pt 5):483–6. doi: 10.1107/S2056989015006714 (PMC4420102; doi:10.1107/S2056989015006714)
Supplement: Supplementary file 2 [file e-71-00483-orangesup2.hkl]

#
# h,k,l, Fc-squared, Fo-squared, sigma(Fo-squared) and status flag
#
data_orange
_shelx_title ' SX210'
_shelx_refln_list_code          4
_shelx_F_calc_maximum      106.33
_exptl_crystal_F_000       536.00
_reflns_d_resolution_high  0.7698
 
loop_
 _symmetry_equiv_pos_as_xyz
 'x, y, z'
 '-x, y+1/2, -z+1/2'
 '-x, -y, -z'
 'x, -y-1/2, z-1/2'
 
_cell_length_a     8.8751
_cell_length_b    19.5550
_cell_length_c     6.8688
_cell_angle_alpha  90.000
_cell_angle_beta  106.298
_cell_angle_gamma  90.000
 
_shelx_F_squared_multiplier     1.000
 
loop_
 _refln_index_h
 _refln_index_k
 _refln_index_l
 _refln_F_squared_calc
 _refln_F_squared_meas
 _refln_F_squared_sigma
 _refln_observed_status
   2   0   0      638.48      618.71      9.57 o
   3   0   0      953.03     1137.20     35.53 o
   4   0   0     3212.98     4040.95     92.37 o
   5   0   0     2261.53     3057.46     40.46 o
   6   0   0      250.57      313.94     10.20 o
   7   0   0       68.42       61.96      5.36 o
   8   0   0      735.11      731.52     66.27 o
   9   0   0       49.31       41.39      5.35 o
  10   0   0      331.87      408.38     19.75 o
   2   1   0     1222.51     1345.27     25.97 o
   3   1   0      128.00      130.65      3.56 o
   4   1   0        5.87        1.59      1.83 o
   5   1   0      555.93      573.36     10.27 o
   6   1   0       19.06       19.50      2.33 o
   7   1   0      262.24      294.21      7.11 o
   8   1   0     1185.13     1287.91     25.00 o
   9   1   0      172.14      185.57      7.65 o
  10   1   0      159.42      193.69     10.50 o
   1   2   0     3829.03     3739.42     41.18 o
   2   2   0      771.76      798.65     16.47 o
   3   2   0      600.42      657.75     11.16 o
   4   2   0      812.84      953.98     11.06 o
   5   2   0       22.80       26.51      2.65 o
   6   2   0       56.58       79.46      3.77 o
   7   2   0      491.35      517.11     11.47 o
   8   2   0      586.53      640.09     17.57 o
   9   2   0       27.54       20.54      3.37 o
  10   2   0       57.77       73.12      8.92 o
  11   2   0        4.53        4.75      3.58 o
   1   3   0     1619.08     1537.57     11.37 o
   2   3   0       89.39       74.91      2.13 o
   3   3   0        0.10        0.36      0.89 o
   4   3   0     4674.02     5381.33     83.96 o
   5   3   0      686.41      828.51     13.18 o
   6   3   0        0.12        0.37      1.24 o
   7   3   0      700.21      759.61     14.09 o
   8   3   0        6.36        3.86      2.28 o
   9   3   0       15.48       10.10      3.06 o
  10   3   0        0.05        0.79      2.51 o
   0   4   0      836.50      728.32     11.69 o
   1   4   0      215.36      220.88      4.81 o
   2   4   0      419.00      452.51      5.60 o
   3   4   0     1902.96     2052.82     24.26 o
   4   4   0     1851.78     2164.14     37.52 o
   5   4   0      143.08      167.12      6.92 o
   6   4   0     1466.02     1665.13     26.53 o
   7   4   0      110.60      103.97      5.67 o
   8   4   0      410.48      443.45     12.41 o
   9   4   0      157.11      169.87      7.75 o
  10   4   0        3.26        5.29      3.83 o
   1   5   0      434.28      400.92      7.80 o
   2   5   0      417.75      458.23     19.06 o
   3   5   0      860.94      770.23     18.33 o
   4   5   0     1793.54     1839.91     26.69 o
   5   5   0       83.87       89.44      3.15 o
   6   5   0      559.94      647.01     15.84 o
   7   5   0      233.52      224.96      8.62 o
   8   5   0      164.08      143.54     10.09 o
   9   5   0       23.33       17.60      4.00 o
  10   5   0        1.83        2.07      2.70 o
   0   6   0      229.49      214.83      6.56 o
   1   6   0      525.65      553.04     10.27 o
   2   6   0       38.73       34.09      1.53 o
   3   6   0      413.38      380.60     14.72 o
   4   6   0        0.00        0.41      0.84 o
   5   6   0      207.59      179.61      6.52 o
   6   6   0       50.05       56.37      4.10 o
   7   6   0        6.04        2.92      2.38 o
   8   6   0       48.54       53.64      6.16 o
   9   6   0       42.16       54.17      6.68 o
  10   6   0        2.01        3.25      3.09 o
   1   7   0      819.66      782.86     15.34 o
   2   7   0      554.39      622.16     14.77 o
   3   7   0     2272.34     2474.12     35.10 o
   4   7   0      122.33       81.57      8.15 o
   5   7   0        5.86        7.07      1.86 o
   6   7   0       74.59       64.65      4.20 o
   7   7   0      248.87      249.36     12.13 o
   8   7   0        7.10        8.88      3.15 o
   9   7   0        2.00       -0.03      2.31 o
  10   7   0       12.52       10.98      3.90 o
   0   8   0      699.97      770.33     11.78 o
   1   8   0     1477.56     1558.89     22.52 o
   2   8   0      875.53      813.20     13.97 o
   3   8   0      566.12      643.27     16.54 o
   4   8   0      513.10      568.11     16.60 o
   5   8   0        2.41        6.70      2.20 o
   6   8   0       16.02       11.48      3.25 o
   7   8   0      902.52      965.09     21.92 o
   8   8   0       15.28       10.32      3.33 o
   9   8   0        3.68        5.60      3.42 o
  10   8   0       26.26       33.09      5.93 o
   1   9   0      269.36      254.58      5.44 o
   2   9   0     1494.55     1545.18     20.32 o
   3   9   0       72.82       58.04      3.92 o
   4   9   0       11.79        8.59      2.25 o
   5   9   0        0.00        1.75      2.39 o
   6   9   0       77.67       75.06      8.57 o
   7   9   0       73.58       73.95      7.88 o
   8   9   0       51.72       57.87      6.79 o
   9   9   0       37.28       28.96      5.61 o
  10   9   0       12.35        9.47      4.87 o
   0  10   0      227.76      238.46      9.52 o
   1  10   0      449.25      452.84      6.51 o
   2  10   0      922.13      942.62     10.86 o
   3  10   0        6.04       10.31      1.65 o
   4  10   0        1.96        6.85      2.56 o
   5  10   0      207.87      192.02      7.58 o
   6  10   0      361.92      370.88     12.39 o
   7  10   0      788.02      748.19     20.05 o
   8  10   0       48.73       50.67      5.87 o
   9  10   0        2.13        1.57      3.53 o
  10  10   0        6.79       11.83      5.67 o
   1  11   0        0.19        3.25      1.33 o
   2  11   0     1376.45     1377.96     23.23 o
   3  11   0        0.08        0.30      1.10 o
   4  11   0      427.78      406.38     11.95 o
   5  11   0       51.66       39.42      4.69 o
   6  11   0      580.79      500.65     15.94 o
   7  11   0        4.84        3.52      3.08 o
   8  11   0        1.37        0.13      2.79 o
   9  11   0        5.39        2.99      3.66 o
   0  12   0     1098.66     1162.98     24.30 o
   1  12   0        4.37        0.86      0.97 o
   2  12   0      489.75      488.73     10.92 o
   3  12   0       58.13       50.59      4.35 o
   4  12   0       11.45        7.51      3.20 o
   5  12   0     2362.31     2435.78     67.60 o
   6  12   0     1171.57     1109.58     24.02 o
   7  12   0      291.52      261.55     10.63 o
   8  12   0       25.36       32.25      5.12 o
   9  12   0       13.51       11.45      5.03 o
   1  13   0      138.29      147.42      4.36 o
   2  13   0      243.78      277.69      6.10 o
   3  13   0       16.09       12.80      2.16 o
   4  13   0     2101.55     2088.93     25.51 o
   5  13   0       31.90       22.31      5.45 o
   6  13   0       82.66       63.71      6.01 o
   7  13   0      169.88      163.67      9.08 o
   8  13   0       37.34       40.39      5.84 o
   9  13   0        0.81        1.57      3.24 o
   0  14   0      431.81      453.27     12.23 o
   1  14   0      177.33      203.82      5.86 o
   2  14   0      139.36      103.74      9.83 o
   3  14   0      905.60      924.46     25.76 o
   4  14   0      109.90       95.72      6.91 o
   5  14   0       78.28       71.30      6.01 o
   6  14   0       14.48       13.97      3.95 o
   7  14   0       58.63       50.91      5.97 o
   8  14   0        2.70        1.90      3.03 o
   9  14   0       37.25       31.71      6.16 o
   1  15   0       50.02       42.51      2.99 o
   2  15   0     1082.85     1111.58     26.19 o
   3  15   0       86.41       95.37      7.51 o
   4  15   0        0.37        1.27      2.78 o
   5  15   0      255.58      250.50     10.48 o
   6  15   0      118.46      113.10      7.52 o
   7  15   0        7.44        8.03      3.83 o
   8  15   0        3.21        4.47      3.56 o
   0  16   0     1870.01     1803.88     29.03 o
   1  16   0       15.03        9.53      2.16 o
   2  16   0       90.76       93.07      7.05 o
   3  16   0     1552.53     1666.70     41.35 o
   4  16   0       44.26       40.81      5.03 o
   5  16   0       48.78       59.15      5.69 o
   6  16   0       57.05       61.18      6.29 o
   7  16   0       76.18       75.06      7.14 o
   8  16   0        8.65        7.19      4.06 o
   1  17   0      779.51      741.44     15.40 o
   2  17   0      540.71      565.15     14.46 o
   3  17   0       39.15       26.77      9.55 o
   4  17   0      362.85      365.47     13.04 o
   5  17   0        0.43       -0.22      2.60 o
   6  17   0       57.16       52.96      6.27 o
   7  17   0      141.75      167.44     10.59 o
   8  17   0      125.39      142.01     10.51 o
   0  18   0       26.21       12.48      3.19 o
   1  18   0      588.04      568.39     13.49 o
   2  18   0        5.06        5.38      2.85 o
   3  18   0       73.74       64.49      5.79 o
   4  18   0       40.81       48.17      5.56 o
   5  18   0      332.96      356.20     12.68 o
   6  18   0        2.77        0.54      2.90 o
   7  18   0        0.23       -0.04      3.20 o
   1  19   0        0.77        1.30      2.07 o
   2  19   0      301.76      283.77      8.48 o
   3  19   0      134.54      135.86      7.81 o
   4  19   0       79.97       88.64      7.03 o
   5  19   0        1.08        2.31      2.82 o
   6  19   0        0.65        2.17      3.07 o
   7  19   0      247.86      288.05     13.57 o
   0  20   0       52.42       42.11      4.73 o
   1  20   0        0.27        1.77      1.89 o
   2  20   0      160.29      178.83      8.69 o
   3  20   0      105.37      102.75      7.24 o
   4  20   0        0.29        0.90      2.53 o
   5  20   0        2.39        0.57      2.73 o
   6  20   0      120.25      150.13      9.80 o
   1  21   0       19.30       18.63      3.23 o
   2  21   0       18.50       16.18      3.85 o
   3  21   0       19.08       20.90      4.42 o
   4  21   0       32.19       27.95      4.88 o
   5  21   0       77.54       93.46      8.95 o
   6  21   0       34.36       44.67      6.81 o
   0  22   0      288.28      310.41     15.78 o
   1  22   0       11.06        7.73      2.68 o
   2  22   0       22.60       32.01      4.76 o
   3  22   0       43.93       53.31      6.23 o
   4  22   0        8.84       13.85      4.17 o
   5  22   0        9.82        9.33      4.24 o
   1  23   0       66.40       85.05      8.33 o
   2  23   0      109.41      106.32      7.71 o
   3  23   0       15.62       27.23      4.84 o
   4  23   0       13.24       10.74      3.99 o
   0  24   0      333.07      396.42     28.18 o
   1  24   0      114.59      147.01     10.38 o
   2  24   0       36.29       58.37      8.14 o
   3  24   0        5.26        4.86      3.84 o
   1  25   0      147.70      198.82     12.51 o
 -11   1   1        1.38        3.53      3.56 o
 -10   1   1       28.61       24.36      3.84 o
  -9   1   1       13.12        7.11      2.21 o
  -8   1   1      350.15      377.14     10.38 o
  -7   1   1      278.81      316.78      8.75 o
  -6   1   1      365.27      428.98      8.76 o
  -5   1   1        0.50        1.50      1.36 o
  -4   1   1        0.02        4.03      3.72 o
  -3   1   1     1010.63     1106.25     16.43 o
  -2   1   1     3987.96     3827.65     36.96 o
  -1   1   1       21.24       19.86      0.89 o
   0   1   1        0.41        1.31      0.56 o
   1   1   1        1.01        2.84      1.10 o
   2   1   1     4291.57     4430.82     66.70 o
   3   1   1      651.07      673.71     13.61 o
   4   1   1        9.72        7.31      1.45 o
   5   1   1        7.42        6.12      1.52 o
   6   1   1      364.08      398.76     14.35 o
   7   1   1       49.97       49.00      4.51 o
   8   1   1      187.30      185.40      7.37 o
   9   1   1       15.99        9.20      3.28 o
  10   1   1       34.78       34.89      7.88 o
 -11   2   1       95.04      109.24     13.81 o
 -10   2   1      178.89      210.67      8.90 o
  -9   2   1        0.07        1.16      1.73 o
  -8   2   1       64.83       67.90      5.12 o
  -7   2   1     3818.26     4389.42    108.58 o
  -6   2   1      808.30      797.36     16.44 o
  -5   2   1       44.53       54.15      2.87 o
  -4   2   1       72.75       50.28      2.83 o
  -3   2   1        3.29        2.88      1.11 o
  -2   2   1      991.60      967.13     16.13 o
  -1   2   1       13.61       14.21      1.08 o
   0   2   1       46.62       42.78      1.65 o
   1   2   1        0.01        1.52      1.16 o
   2   2   1      296.73      290.52      9.36 o
   3   2   1        5.03        2.15      1.09 o
   4   2   1        5.57        1.20      1.22 o
   5   2   1        3.92        7.30      2.26 o
   6   2   1      913.66      977.53     48.22 o
   7   2   1     2557.24     2799.98     35.61 o
   8   2   1       17.21       18.10      3.30 o
   9   2   1        0.01        0.10      1.60 o
  10   2   1      152.36      164.24     13.53 o
 -11   3   1        3.63        6.27      8.44 o
 -10   3   1       22.42       18.88      3.50 o
  -9   3   1       70.33       64.21      5.38 o
  -8   3   1        4.03        4.30      2.15 o
  -7   3   1       37.75       41.84      4.58 o
  -6   3   1      192.67      216.87      6.07 o
  -5   3   1        0.98        0.78      1.36 o
  -4   3   1     3967.16     4511.80     81.30 o
  -3   3   1      361.65      311.27      6.58 o
  -2   3   1      599.17      545.19      8.92 o
  -1   3   1     2487.27     2453.75     39.84 o
   0   3   1       23.57       20.78      1.33 o
   1   3   1     1490.80     1412.45     12.69 o
   2   3   1     1158.36     1017.56     16.20 o
   3   3   1      656.38      665.69     17.73 o
   4   3   1     2232.73     2547.06     33.90 o
   5   3   1       20.90       21.66      1.98 o
   6   3   1      207.13      215.56      5.63 o
   7   3   1      192.27      206.99     13.87 o
   8   3   1        4.32        2.73      1.84 o
   9   3   1       40.02       41.82      5.68 o
  10   3   1        5.45        3.81      4.32 o
 -11   4   1      146.71      170.33     19.97 o
 -10   4   1       18.83       13.18      4.08 o
  -9   4   1       35.47       43.99      5.35 o
  -8   4   1       54.84       54.21      4.06 o
  -7   4   1      997.41     1059.93     13.68 o
  -6   4   1      187.66      201.22      5.78 o
  -5   4   1      109.45       90.87      4.00 o
  -4   4   1       48.77       50.73      4.33 o
  -3   4   1     1470.62     1570.91     20.99 o
  -2   4   1      469.70      516.59      7.33 o
  -1   4   1    11307.11    10614.22    197.13 o
   0   4   1       33.12       25.32      1.51 o
   1   4   1    10944.28    10771.58    321.20 o
   2   4   1      366.85      345.80      4.41 o
   3   4   1     1422.37     1493.63     29.86 o
   4   4   1       18.67       17.53      1.58 o
   5   4   1       38.64       28.52      2.15 o
   6   4   1      179.01      179.55      6.21 o
   7   4   1      771.34      755.52     20.75 o
   8   4   1       41.36       37.20      4.66 o
   9   4   1       11.91       13.71      3.73 o
  10   4   1       15.12        9.89      5.79 o
 -11   5   1      404.18      452.37     21.29 o
 -10   5   1       10.95       10.36      3.55 o
  -9   5   1        0.83        1.10      2.26 o
  -8   5   1       19.96       13.70      3.00 o
  -7   5   1      179.42      154.47      5.80 o
  -6   5   1      434.73      511.68     10.77 o
  -5   5   1      439.04      491.19      9.30 o
  -4   5   1       16.47       28.91      2.30 o
  -3   5   1      544.29      580.84      8.11 o
  -2   5   1        0.21        1.29      1.11 o
  -1   5   1       55.09       35.05      2.35 o
   0   5   1       10.80        9.20      1.29 o
   1   5   1       11.42       14.67      1.71 o
   2   5   1        1.59        1.80      0.67 o
   3   5   1       81.69       71.25      4.27 o
   4   5   1       17.71       25.26      3.11 o
   5   5   1      261.71      278.27      7.93 o
   6   5   1      286.37      287.01      8.23 o
   7   5   1       83.40       57.90     10.36 o
   8   5   1        0.16       -0.73      3.73 o
   9   5   1        0.00        1.76      2.14 o
  10   5   1       12.03        8.33      5.94 o
 -11   6   1      127.45      132.34     11.34 o
 -10   6   1       17.73       12.97      3.52 o
  -9   6   1        0.14        0.63      2.46 o
  -8   6   1      639.98      559.78     15.21 o
  -7   6   1      101.65       99.00      5.61 o
  -6   6   1      440.25      474.55     10.88 o
  -5   6   1      393.85      405.60      8.26 o
  -4   6   1      721.66      833.80     13.72 o
  -3   6   1     1916.37     2135.02     31.34 o
  -2   6   1      279.75      271.72      8.01 o
  -1   6   1     3311.75     3321.98     48.19 o
   0   6   1      843.06      746.56     13.13 o
   1   6   1     1738.93     1607.89     14.09 o
   2   6   1       57.03       49.69      2.10 o
   3   6   1     1975.15     2144.58     41.82 o
   4   6   1      452.35      446.26     12.27 o
   5   6   1      344.96      334.06      7.98 o
   6   6   1      194.14      192.96      7.99 o
   7   6   1       68.45       63.39      6.13 o
   8   6   1      814.75      771.17     21.94 o
   9   6   1        2.88        3.03      2.56 o
  10   6   1        8.45        2.67      3.06 o
 -10   7   1      177.98      182.17     13.14 o
  -9   7   1       89.03       88.40      8.18 o
  -8   7   1      457.72      446.87     15.24 o
  -7   7   1       11.54       22.32      3.82 o
  -6   7   1        0.34        2.10      1.79 o
  -5   7   1      322.80      320.53      6.80 o
  -4   7   1        0.97        0.45      0.84 o
  -3   7   1     1020.80     1136.61     14.13 o
  -2   7   1      173.46      198.84      6.52 o
  -1   7   1     1364.21     1250.11     11.88 o
   0   7   1      117.72      106.32      3.39 o
   1   7   1     1034.77      948.48     21.19 o
   2   7   1      132.67      146.54      4.89 o
   3   7   1      381.17      397.24     11.32 o
   4   7   1        0.30        1.35      1.86 o
   5   7   1      301.67      304.13     10.29 o
   6   7   1       14.65       13.95      3.82 o
   7   7   1        5.10        6.50      2.71 o
   8   7   1      149.04      151.67     14.65 o
   9   7   1       39.36       39.76      7.51 o
  10   7   1       76.19       66.59      9.79 o
 -10   8   1       22.60       18.23      4.59 o
  -9   8   1        0.00        0.37      3.18 o
  -8   8   1       99.22       79.35      7.89 o
  -7   8   1       38.25       33.36      3.86 o
  -6   8   1        4.58        2.76      1.99 o
  -5   8   1      513.51      570.19     10.83 o
  -4   8   1      267.94      269.03      6.21 o
  -3   8   1      126.50      134.67      5.09 o
  -2   8   1       83.53       83.19      3.36 o
  -1   8   1       23.39       46.09      6.35 o
   0   8   1     2150.85     2141.90     18.87 o
   1   8   1      126.20      127.92      5.68 o
   2   8   1       35.15       28.08      2.03 o
   3   8   1       75.95       76.75      4.82 o
   4   8   1       79.87       68.12      4.75 o
   5   8   1      472.58      483.37     13.54 o
   6   8   1        6.65        6.17      3.21 o
   7   8   1       18.31       11.92      3.67 o
   8   8   1      151.46      124.92      9.00 o
   9   8   1        5.65        2.83      2.60 o
  10   8   1       35.90       28.07      6.60 o
 -10   9   1       54.15       61.25      8.09 o
  -9   9   1       89.96       86.50      8.23 o
  -8   9   1       56.64       40.77      5.73 o
  -7   9   1       18.83        5.57      3.41 o
  -6   9   1       17.51       16.80      2.57 o
  -5   9   1     1269.80     1324.22     23.39 o
  -4   9   1      555.71      506.69     11.59 o
  -3   9   1       11.82       12.33      1.63 o
  -2   9   1      206.39      185.26      4.97 o
  -1   9   1     1079.84     1128.48     11.18 o
   0   9   1      118.29       84.04      7.48 o
   1   9   1      686.88      758.30     14.90 o
   2   9   1      421.90      389.28     10.89 o
   3   9   1       42.34       47.66      4.00 o
   4   9   1      467.48      469.97     14.41 o
   5   9   1      465.96      496.29     18.59 o
   6   9   1       10.85       10.88      3.27 o
   7   9   1        0.17        1.98      2.13 o
   8   9   1       11.46        4.96      2.43 o
   9   9   1       67.19       64.05      7.50 o
 -10  10   1        0.88        1.37      3.00 o
  -9  10   1        0.24        0.82      3.45 o
  -8  10   1       55.57       51.68      5.68 o
  -7  10   1      199.37      210.63      9.81 o
  -6  10   1       11.33        6.39      2.85 o
  -5  10   1       21.69       15.59      2.49 o
  -4  10   1        7.20        2.60      1.11 o
  -3  10   1       27.80       30.49      2.22 o
  -2  10   1      367.37      360.10      6.59 o
  -1  10   1      986.89     1023.45     15.50 o
   0  10   1     8624.60     9429.91     91.74 o
   1  10   1      792.41      804.01     17.17 o
   2  10   1      372.58      379.89      8.44 o
   3  10   1       36.30       39.05      3.75 o
   4  10   1       47.32       39.03      4.93 o
   5  10   1       33.00       22.80      4.13 o
   6  10   1       12.48        7.89      3.21 o
   7  10   1      116.05      110.93      8.24 o
   8  10   1       37.55       36.12      5.65 o
   9  10   1        4.78        2.26      3.01 o
 -10  11   1        1.66        2.59      3.20 o
  -9  11   1      252.84      252.91     11.56 o
  -8  11   1      105.58      101.66      7.40 o
  -7  11   1       27.70       22.87      4.34 o
  -6  11   1       28.31       27.91      4.59 o
  -5  11   1       49.04       50.80      4.79 o
  -4  11   1      115.03      126.25      4.93 o
  -3  11   1       24.68       26.62      2.38 o
  -2  11   1      478.67      488.95      9.14 o
  -1  11   1       82.85       50.96      3.22 o
   0  11   1        6.37        0.85      2.12 o
   1  11   1       20.79        9.51      2.23 o
   2  11   1      166.60      171.01      5.61 o
   3  11   1       36.41       32.29      4.14 o
   4  11   1      257.91      275.12      9.18 o
   5  11   1      130.07      137.94      7.94 o
   6  11   1        0.68        0.22      2.66 o
   7  11   1       13.26       11.93      4.27 o
   8  11   1       67.11       61.34      6.56 o
   9  11   1      195.87      197.50     13.21 o
 -10  12   1       17.31       10.98      4.02 o
  -9  12   1        1.92        0.95      2.90 o
  -8  12   1      123.43      110.45      7.78 o
  -7  12   1       77.14       58.92      5.89 o
  -6  12   1       94.80       94.72      6.95 o
  -5  12   1       48.56       40.81      6.05 o
  -3  12   1       57.49       41.03      2.80 o
  -2  12   1       10.63        2.52      2.02 o
  -1  12   1       35.18       46.22      3.05 o
   0  12   1        0.00        0.20      0.92 o
   1  12   1      100.37      113.54      4.57 o
   2  12   1        7.01        2.62      1.45 o
   3  12   1        8.47        9.34      4.56 o
   4  12   1      436.30      451.23     12.57 o
   5  12   1        2.72        2.20      3.24 o
   6  12   1       12.30       10.79      3.84 o
   7  12   1       67.10       58.41      6.14 o
   8  12   1      115.30       99.14      7.86 o
   9  12   1        1.80        0.72      3.51 o
  -9  13   1      132.76      128.56      8.99 o
  -8  13   1        2.60        1.06      2.75 o
  -7  13   1      131.88      105.62      7.42 o
  -6  13   1       23.23       40.94      5.80 o
  -5  13   1      979.89      982.35     22.07 o
  -4  13   1     1485.00     1430.93     22.44 o
  -3  13   1      378.63      343.17      9.67 o
  -2  13   1      224.52      202.18      5.60 o
  -1  13   1      230.03      238.06      6.12 o
   0  13   1        0.52        1.10      1.34 o
   1  13   1      131.58      139.58      5.01 o
   2  13   1      294.20      265.06      7.57 o
   3  13   1      398.81      376.84     10.61 o
   4  13   1     1401.80     1340.20     40.46 o
   5  13   1      782.98      809.50     19.94 o
   6  13   1        3.42        7.08      3.80 o
   7  13   1       61.41       55.58      6.22 o
   8  13   1        4.79        4.74      3.50 o
   9  13   1      114.30      113.31      9.29 o
  -9  14   1        0.36        0.64      2.86 o
  -8  14   1       17.47       16.31      4.49 o
  -7  14   1        2.00        2.09      3.19 o
  -6  14   1      517.70      478.53     15.29 o
  -5  14   1       81.35       88.98      8.10 o
  -4  14   1     1104.97     1058.21     25.88 o
  -3  14   1     1129.67     1167.15     15.20 o
  -2  14   1       28.86       17.45      2.50 o
  -1  14   1       23.66       22.76      2.59 o
   0  14   1      782.46      807.08     14.21 o
   1  14   1      123.10      109.71      4.19 o
   2  14   1       55.79       46.87      4.49 o
   3  14   1      703.96      733.47     18.30 o
   4  14   1      797.36      775.67     22.91 o
   5  14   1       13.68       12.02      4.16 o
   6  14   1      612.32      580.26     15.57 o
   7  14   1        0.24        1.92      3.05 o
   8  14   1        2.31        1.73      3.18 o
  -9  15   1        0.47        5.73      3.62 o
  -8  15   1      136.60      147.23      9.31 o
  -7  15   1       62.39       59.05      6.29 o
  -6  15   1        9.65        5.80      3.01 o
  -5  15   1      331.54      341.20     12.27 o
  -4  15   1      168.93      163.52      9.19 o
  -3  15   1     1847.88     1812.90     34.27 o
  -2  15   1      163.14      173.34      5.80 o
  -1  15   1       82.73       72.14      4.10 o
   0  15   1        0.06        0.95      1.91 o
   1  15   1       51.41       44.25      3.51 o
   2  15   1      201.44      204.21      7.05 o
   3  15   1     1687.88     1729.65     46.35 o
   4  15   1      151.47      147.67      9.91 o
   5  15   1      337.95      350.14     12.14 o
   6  15   1       11.67        7.36      3.37 o
   7  15   1       50.89       52.76      6.46 o
   8  15   1      110.71      132.45     10.84 o
  -8  16   1       62.30       69.21      7.86 o
  -7  16   1      245.42      240.98     11.16 o
  -6  16   1       84.46       79.09      6.74 o
  -5  16   1      471.56      457.18     13.28 o
  -4  16   1      429.23      411.60     13.18 o
  -3  16   1       65.48       41.91     11.42 o
  -2  16   1      118.97      115.67      5.01 o
  -1  16   1      170.61      191.24      6.21 o
   0  16   1      164.38      159.55      5.63 o
   1  16   1      166.58      184.05      6.90 o
   2  16   1      226.16      217.38      9.72 o
   3  16   1      181.09      174.56     10.70 o
   4  16   1      336.80      322.93     12.63 o
   5  16   1      364.61      354.99     12.48 o
   6  16   1       77.55       74.31      6.95 o
   7  16   1      253.79      243.01     11.58 o
   8  16   1       21.28       21.54      5.25 o
  -8  17   1       37.87       37.66      5.92 o
  -7  17   1        7.26        5.50      3.86 o
  -6  17   1       42.69       42.63      5.97 o
  -5  17   1       74.13       71.65      6.48 o
  -4  17   1       32.82       31.73      4.97 o
  -3  17   1      641.32      620.27     13.99 o
  -2  17   1        0.14        1.27      1.81 o
  -1  17   1      224.11      243.17      7.96 o
   0  17   1        3.71        2.11      1.74 o
   1  17   1      206.53      218.28      8.12 o
   2  17   1        6.21        4.86      3.56 o
   3  17   1      584.10      593.89     17.46 o
   4  17   1       13.04       15.07      4.14 o
   5  17   1       20.55       21.03      4.81 o
   6  17   1       25.41       22.39      5.28 o
   7  17   1        7.80        6.54      4.42 o
  -8  18   1       28.11       25.76      5.42 o
  -7  18   1      163.07      188.80     10.38 o
  -6  18   1       16.15       11.46      4.03 o
  -5  18   1        7.95        8.23      3.22 o
  -4  18   1        0.89        1.65      2.54 o
  -3  18   1       39.21       27.89      8.54 o
  -2  18   1       84.20       65.08      4.79 o
  -1  18   1      191.89      164.64      6.25 o
   0  18   1      156.60      146.65      5.78 o
   1  18   1      205.57      177.24      7.25 o
   2  18   1       46.03       35.37      4.88 o
   3  18   1       30.46       32.94      5.33 o
   4  18   1        1.14        1.69      2.71 o
   5  18   1        1.95        0.82      2.62 o
   6  18   1        0.17        0.93      2.59 o
   7  18   1       92.62      107.43     10.58 o
  -7  19   1       17.54       20.63      5.32 o
  -6  19   1      129.70      146.33      9.46 o
  -5  19   1        1.50        1.45      2.74 o
  -4  19   1        1.82        1.49      2.47 o
  -3  19   1      395.81      407.93     12.26 o
  -2  19   1       33.09       24.68      3.62 o
  -1  19   1      409.57      381.91      9.95 o
   0  19   1        1.58        0.88      1.59 o
   1  19   1      419.76      393.78      9.94 o
   2  19   1       42.05       41.59      5.49 o
   3  19   1      417.45      439.87     13.43 o
   4  19   1        0.06        0.93      2.40 o
   5  19   1        0.07        2.71      2.96 o
   6  19   1       90.58      101.79      8.05 o
  -7  20   1       66.08       82.18      7.96 o
  -6  20   1      247.32      263.07     12.36 o
  -5  20   1      105.24      112.88      9.27 o
  -4  20   1       62.15       54.97      5.80 o
  -3  20   1       33.35       26.18      4.62 o
  -2  20   1      196.15      192.51      7.76 o
  -1  20   1      107.54       96.45      5.02 o
   0  20   1       93.53       95.17      5.56 o
   1  20   1      144.64      128.80      6.48 o
   2  20   1       77.31       78.93      6.60 o
   3  20   1        6.27        5.11      3.34 o
   4  20   1       20.96       17.82      4.68 o
   5  20   1       93.25      104.66      8.23 o
   6  20   1      237.11      254.28     12.23 o
  -6  21   1        8.69        5.77      3.54 o
  -5  21   1        0.79        1.42      3.17 o
  -4  21   1       24.86       32.70      5.18 o
  -3  21   1      126.87      125.38      8.01 o
  -2  21   1        0.30        1.39      2.00 o
  -1  21   1       37.28       31.19      3.79 o
   0  21   1        0.76        0.55      1.70 o
   1  21   1       28.03       23.93      4.41 o
   2  21   1        9.61       10.42      3.59 o
   3  21   1      102.35       95.01      7.54 o
   4  21   1       35.18       43.86      6.00 o
   5  21   1        0.76        3.29      3.21 o
  -5  22   1      175.05      222.36     14.08 o
  -4  22   1      149.74      170.62      9.71 o
  -3  22   1        1.30        2.62      2.86 o
  -2  22   1        3.73        2.83      2.83 o
  -1  22   1       51.28       61.11      5.96 o
   0  22   1        3.17        2.12      1.76 o
   1  22   1       53.91       62.06      6.01 o
   2  22   1        8.69        5.71      3.21 o
   3  22   1        2.87        1.45      2.45 o
   4  22   1      101.54      112.15      9.51 o
   5  22   1      170.23      196.91     12.81 o
  -4  23   1       21.34       13.01      4.80 o
  -3  23   1      103.24      113.15      9.11 o
  -2  23   1       48.56       60.81      7.41 o
  -1  23   1       21.31       19.19      4.44 o
   0  23   1        0.03        0.70      2.73 o
   1  23   1       19.51       13.04      3.65 o
   2  23   1       28.56       30.56      5.10 o
   3  23   1      127.99      137.38     10.23 o
   4  23   1       39.02       33.42      5.71 o
  -3  24   1      127.42      155.21     11.55 o
  -2  24   1        4.84        2.83      3.91 o
  -1  24   1        9.78        8.20      4.16 o
   0  24   1       40.79       44.88      6.54 o
   1  24   1        0.35        0.98      3.27 o
   2  24   1       28.64       29.21      5.26 o
   3  24   1      112.15      125.18     19.50 o
  -1  25   1      108.86      140.03     13.87 o
   0  25   1        0.25        5.69      5.28 o
   1  25   1      106.12      126.73     12.87 o
 -11   0   2      311.76      344.80     18.79 o
 -10   0   2      355.40      412.74     14.48 o
  -9   0   2       50.34       43.86      6.15 o
  -8   0   2      449.74      464.62     21.26 o
  -7   0   2       50.68       48.84      5.23 o
  -6   0   2      190.36      223.46      8.87 o
  -5   0   2     1821.18     2245.44     42.24 o
  -4   0   2     1980.20     2037.94     41.18 o
  -3   0   2     1433.53     1379.24     19.26 o
  -2   0   2      113.30       71.95      2.93 o
  -1   0   2     1347.61     1235.28     37.78 o
   1   0   2       74.29       60.71      3.64 o
   2   0   2      481.04      458.05     23.95 o
   3   0   2      182.27      188.51      7.35 o
   4   0   2     1589.63     1767.20     44.75 o
   5   0   2      985.54     1061.51     30.87 o
   6   0   2      120.06      104.74      8.58 o
   7   0   2       94.33      109.55      7.62 o
   8   0   2      653.01      630.80     28.12 o
   9   0   2       27.20       33.10      7.52 o
 -11   1   2      192.20      199.95     10.18 o
 -10   1   2       84.07       84.25      5.45 o
  -9   1   2      148.05      154.37      6.59 o
  -8   1   2     1852.22     2002.65     39.00 o
  -7   1   2      332.57      363.74      8.15 o
  -6   1   2       41.42       49.69      3.54 o
  -5   1   2     1274.66     1323.98     19.17 o
  -4   1   2        5.07        1.41      1.11 o
  -3   1   2        9.54        4.95      1.02 o
  -2   1   2      561.18      463.44      6.12 o
  -1   1   2     4417.64     4284.49     76.06 o
   0   1   2     1991.23     1954.43     37.93 o
   1   1   2     2111.34     2190.44     39.56 o
   2   1   2     1593.44     1576.49     22.42 o
   3   1   2        7.32        7.23      1.81 o
   4   1   2        8.12        4.22      1.76 o
   5   1   2       33.77       28.77      3.06 o
   6   1   2       20.04       21.61      3.73 o
   7   1   2      178.49      183.34      6.70 o
   8   1   2      464.37      495.69     14.46 o
   9   1   2      111.55      105.98      8.91 o
 -11   2   2        6.15        6.47      3.73 o
 -10   2   2       58.28       59.76      5.44 o
  -9   2   2       20.27       11.66      2.67 o
  -8   2   2      446.33      519.94     14.08 o
  -7   2   2      387.50      389.42     10.07 o
  -6   2   2      152.91      186.19      7.27 o
  -5   2   2       71.95       73.35      3.43 o
  -4   2   2     1515.95     1645.91     27.85 o
  -3   2   2      434.52      403.86      7.24 o
  -2   2   2      663.19      584.09      7.39 o
  -1   2   2     2471.12     2302.99     44.62 o
   0   2   2     1689.59     1595.87     35.35 o
   1   2   2     2343.25     2277.56     31.07 o
   2   2   2      146.08      148.81      6.44 o
   3   2   2      172.94      158.93      5.36 o
   4   2   2      110.03      104.90      4.08 o
   5   2   2       18.48       15.55      2.30 o
   6   2   2        1.09        1.04      1.43 o
   7   2   2      412.57      428.65     11.98 o
   8   2   2      493.20      507.64     11.90 o
   9   2   2       28.97       25.92      5.73 o
  10   2   2       31.03       29.77     11.64 o
 -11   3   2        1.15        1.08      2.27 o
 -10   3   2       13.68       16.54      4.32 o
  -9   3   2       44.57       37.34      4.06 o
  -8   3   2       62.67       60.81      4.48 o
  -7   3   2      983.33     1033.12     15.80 o
  -6   3   2        4.23        3.90      1.71 o
  -5   3   2      803.59      923.31     16.26 o
  -4   3   2     2924.75     3137.17     47.38 o
  -3   3   2        7.93        5.43      1.18 o
  -2   3   2        0.02       -0.34      0.56 o
  -1   3   2     2315.49     2153.72     26.95 o
   0   3   2       79.30       67.97      2.55 o
   1   3   2      252.53      193.50      5.72 o
   2   3   2       52.08       55.24      2.91 o
   3   3   2       65.82       54.17      3.24 o
   4   3   2     2392.97     2571.43     40.20 o
   5   3   2      243.95      255.86      6.77 o
   6   3   2       23.18       23.23      3.58 o
   7   3   2      395.66      390.13     32.01 o
   8   3   2        3.81       25.14     16.06 o
   9   3   2        3.19        3.67      3.96 o
 -11   4   2       32.02       33.78      5.90 o
 -10   4   2       11.62        9.46      2.97 o
  -9   4   2      257.88      270.19      8.04 o
  -8   4   2      389.40      378.87      9.74 o
  -7   4   2       14.46       11.11      2.40 o
  -6   4   2      915.24      960.40     16.40 o
  -5   4   2      144.44      147.88      4.97 o
  -4   4   2     2435.70     2721.63     36.26 o
  -3   4   2     1472.34     1493.77     21.56 o
  -2   4   2      537.30      527.02      8.46 o
  -1   4   2        0.00        0.30      0.96 o
   0   4   2      354.90      309.09      4.93 o
   1   4   2      527.98      520.09      7.58 o
   2   4   2      161.90      137.95      4.63 o
   3   4   2      849.34      865.61     25.42 o
   4   4   2      529.38      558.05     22.19 o
   5   4   2       76.54       77.91      4.25 o
   6   4   2     1155.43     1148.53     43.05 o
   7   4   2      178.08      162.65      7.81 o
   8   4   2      307.60      300.02     11.13 o
   9   4   2       59.45       53.77      6.66 o
 -11   5   2      364.66      380.29     20.64 o
 -10   5   2        3.67        2.92      2.15 o
  -9   5   2       27.27       27.06      4.35 o
  -8   5   2      101.86       86.53      5.41 o
  -7   5   2      516.67      517.09     11.31 o
  -6   5   2      788.94      917.50     16.08 o
  -5   5   2      242.74      278.11      6.90 o
  -4   5   2     1388.70     1554.71     22.58 o
  -3   5   2      914.99      835.30     10.93 o
  -2   5   2      789.64      786.97     11.40 o
  -1   5   2      599.93      556.06     17.22 o
   0   5   2       34.55       23.84      1.81 o
   1   5   2        0.00        0.39      0.87 o
   2   5   2      142.65      127.83      4.16 o
   3   5   2      424.75      393.69      8.21 o
   4   5   2     1138.32     1115.35     24.43 o
   5   5   2        8.99        9.98      2.03 o
   6   5   2      147.08      134.89      7.17 o
   7   5   2       53.61       53.32      7.36 o
   8   5   2      165.98      145.08      9.48 o
   9   5   2       23.85       22.19      4.65 o
 -11   6   2      134.26      152.18     12.23 o
 -10   6   2        0.10        2.64      1.98 o
  -9   6   2       53.00       62.52      5.98 o
  -8   6   2       74.98       85.77      5.25 o
  -7   6   2        1.89        0.99      1.40 o
  -6   6   2       15.39       18.31      2.59 o
  -5   6   2      285.73      272.47      6.58 o
  -4   6   2        0.16        0.43      1.13 o
  -3   6   2       84.99       72.68      3.80 o
  -2   6   2       95.53       83.70      3.29 o
  -1   6   2      152.52      138.90      4.26 o
   0   6   2      242.02      186.43      4.99 o
   1   6   2      187.30      160.49      4.83 o
   2   6   2        5.67        6.40      1.42 o
   3   6   2      416.33      346.54      6.92 o
   4   6   2        0.56       19.58     16.04 o
   5   6   2       74.77       73.45      7.02 o
   6   6   2       42.78       41.74      5.26 o
   7   6   2        3.59        3.70      2.03 o
   8   6   2       22.03       24.24      4.93 o
   9   6   2       20.30       16.84      4.72 o
 -11   7   2        0.45        1.13      2.14 o
 -10   7   2        4.05        2.47      2.51 o
  -9   7   2        0.99        2.39      2.35 o
  -8   7   2        0.43        2.39      2.24 o
  -7   7   2      149.93      143.54      7.01 o
  -6   7   2       42.30       36.42      3.04 o
  -5   7   2       26.80       21.31      2.23 o
  -4   7   2       45.60       31.06      2.49 o
  -3   7   2     1351.53     1373.20     21.84 o
  -2   7   2      237.66      257.75      5.39 o
  -1   7   2      505.23      437.43      8.49 o
   0   7   2       49.01       38.55      2.35 o
   1   7   2      150.70      122.57      4.10 o
   2   7   2      365.52      319.87      5.13 o
   3   7   2     1202.19     1177.35     22.94 o
   4   7   2       29.28       18.92      3.77 o
   5   7   2       47.49       44.04      5.25 o
   6   7   2       64.34       54.77      6.07 o
   7   7   2      224.80      207.30      9.53 o
   8   7   2        3.45        2.91      2.77 o
   9   7   2        1.96        2.94      2.42 o
 -10   8   2       27.15       37.01      6.01 o
  -9   8   2       12.96       11.49      3.83 o
  -8   8   2       37.91       31.34      3.85 o
  -7   8   2     1263.60     1279.74     24.12 o
  -6   8   2        1.19        1.23      1.18 o
  -5   8   2        4.73        8.06      1.86 o
  -4   8   2      433.71      471.24      9.20 o
  -3   8   2     1066.62     1146.44     18.22 o
  -2   8   2      746.11      727.81      9.13 o
  -1   8   2      781.82      730.20     11.38 o
   0   8   2      660.76      629.08      8.71 o
   1   8   2     1464.78     1436.88     11.94 o
   2   8   2      184.17      154.37      4.85 o
   3   8   2      168.01      186.11     19.65 o
   4   8   2      400.68      400.20     12.12 o
   5   8   2        0.10        2.15      2.18 o
   6   8   2       54.10       55.56      6.49 o
   7   8   2      417.29      417.79     15.27 o
   8   8   2        1.21        2.49      3.06 o
   9   8   2        0.67        2.27      2.05 o
 -10   9   2       24.93       26.12      5.25 o
  -9   9   2       52.96       42.81      5.51 o
  -8   9   2       48.76       55.17      5.75 o
  -7   9   2      119.71      108.68      6.10 o
  -6   9   2      116.32      101.72      4.66 o
  -5   9   2       22.87       19.17      2.40 o
  -4   9   2       22.68       24.80      2.75 o
  -3   9   2       27.94       21.81      2.51 o
  -2   9   2     1049.04     1037.00     11.10 o
  -1   9   2      487.02      504.78      7.55 o
   0   9   2       13.04       12.28      1.76 o
   1   9   2        1.06        1.57      0.95 o
   2   9   2      712.38      722.03     13.25 o
   3   9   2       25.45       23.36      3.83 o
   4   9   2        2.79        2.50      2.84 o
   5   9   2       11.63        6.34      3.03 o
   6   9   2       18.00       18.69      4.74 o
   7   9   2       27.07       27.37      7.08 o
   8   9   2       48.71       49.11      6.67 o
   9   9   2       19.95       10.52      3.56 o
 -10  10   2        1.48        2.78      3.20 o
  -9  10   2        0.15        1.29      2.46 o
  -8  10   2       52.01       53.17      5.67 o
  -7  10   2      727.03      682.98     17.86 o
  -6  10   2      378.05      373.46      8.97 o
  -5  10   2      212.39      213.05      6.36 o
  -4  10   2       30.95       42.63      3.23 o
  -3  10   2        0.95        4.55      1.54 o
  -2  10   2      703.73      721.87     12.49 o
  -1  10   2      229.08      234.93      5.96 o
   0  10   2      184.51      177.82      6.45 o
   1  10   2      442.94      454.44      8.82 o
   2  10   2      380.51      338.51      9.48 o
   3  10   2       24.05       29.63      4.03 o
   4  10   2       12.49        5.74      3.02 o
   5  10   2      160.62      149.07      8.59 o
   6  10   2      162.28      165.04     10.23 o
   7  10   2      579.11      553.13     16.20 o
   8  10   2       28.12       22.89      5.00 o
   9  10   2        5.99        4.23      3.47 o
 -10  11   2        6.38        4.30      3.61 o
  -9  11   2       17.86       12.47      4.38 o
  -8  11   2        6.72        4.03      2.89 o
  -7  11   2       17.75       14.55      3.78 o
  -6  11   2      643.60      562.76     21.11 o
  -5  11   2        0.03        0.11      1.24 o
  -4  11   2      373.13      348.00      9.30 o
  -3  11   2        0.76        2.08      1.39 o
  -2  11   2     1004.00      995.78     16.83 o
  -1  11   2       35.27       42.06      2.82 o
   0  11   2        5.50        2.67      1.46 o
   1  11   2        1.79        4.09      1.32 o
   2  11   2     1069.28     1028.59     15.85 o
   3  11   2        8.85        8.16      2.98 o
   4  11   2      304.20      287.22     10.53 o
   5  11   2      137.18      109.87      7.45 o
   6  11   2      368.61      334.87     17.96 o
   7  11   2       47.84       39.61      5.65 o
   8  11   2       12.31        6.76      3.51 o
 -10  12   2      670.03      708.83     19.07 o
  -9  12   2       23.32       22.77      4.98 o
  -8  12   2       40.31       45.61      5.60 o
  -7  12   2      448.51      388.98     16.84 o
  -6  12   2      980.09      932.16     30.61 o
  -5  12   2     2631.21     2636.14     66.03 o
  -4  12   2       13.35        8.23      2.67 o
  -3  12   2        3.59        1.84      1.34 o
  -2  12   2      222.59      239.31      6.60 o
  -1  12   2       12.76        6.08      1.72 o
   0  12   2      778.31      759.20     11.82 o
   1  12   2        1.15        0.41      0.80 o
   2  12   2      563.29      522.39     14.65 o
   3  12   2      142.27      143.22      7.25 o
   4  12   2       80.44       73.29      6.34 o
   5  12   2     1336.44     1317.53     38.17 o
   6  12   2      909.63      886.01     41.08 o
   7  12   2      111.60       93.37      7.48 o
   8  12   2       10.55        8.74      3.95 o
  -9  13   2        0.52        0.41      2.86 o
  -8  13   2       32.14       28.02      5.47 o
  -7  13   2      108.65       98.46      7.15 o
  -6  13   2      132.07      106.13      7.00 o
  -5  13   2        9.28        7.31      2.12 o
  -4  13   2     1998.88     1965.58     43.22 o
  -3  13   2      109.34      103.87      4.61 o
  -2  13   2       85.32       98.72      4.56 o
  -1  13   2       45.75       47.72      3.26 o
   0  13   2        4.67        3.13      1.61 o
   1  13   2       81.09       87.28      4.69 o
   2  13   2      169.35      163.32      8.54 o
   3  13   2        4.04        1.99      2.60 o
   4  13   2     1480.30     1444.52     37.78 o
   5  13   2      148.93      148.84      8.81 o
   6  13   2       49.35       39.65      5.60 o
   7  13   2      163.24      153.79      9.16 o
   8  13   2       21.47       23.21      5.31 o
  -9  14   2       60.19       49.95      6.42 o
  -8  14   2        0.80        1.00      2.75 o
  -7  14   2      104.11       90.35      7.78 o
  -6  14   2       12.34       13.02      3.95 o
  -5  14   2       78.51       70.43      6.34 o
  -4  14   2      146.53      129.29      5.57 o
  -3  14   2      641.51      647.00     10.29 o
  -2  14   2       57.98       44.88      4.44 o
  -1  14   2       61.77       66.03      3.90 o
   0  14   2      290.01      316.60      7.41 o
   1  14   2      190.69      186.96      7.12 o
   2  14   2      198.18      181.26      8.33 o
   3  14   2      942.72      951.26     24.48 o
   4  14   2       54.79       46.44      5.35 o
   5  14   2       74.84       75.47      7.17 o
   6  14   2       13.47        9.24      4.01 o
   7  14   2       12.68        7.43      4.01 o
   8  14   2        0.70        1.17      3.21 o
  -9  15   2       69.26       71.24      7.58 o
  -8  15   2        6.96        4.75      2.96 o
  -7  15   2        7.75        7.05      3.35 o
  -6  15   2      146.97      144.97      8.42 o
  -5  15   2      415.26      415.53     13.78 o
  -4  15   2        5.66        5.20      1.99 o
  -3  15   2      222.12      222.69      7.45 o
  -2  15   2     1037.76     1067.97     19.60 o
  -1  15   2       72.90       70.09      4.87 o
   0  15   2        0.04       -1.00      1.56 o
   1  15   2        5.53        3.07      1.65 o
   2  15   2      921.23      923.09     23.72 o
   3  15   2        0.01       -0.33      3.36 o
   4  15   2        0.53        1.35      2.45 o
   5  15   2      110.54      109.75      8.04 o
   6  15   2       54.25       46.69      6.23 o
   7  15   2        3.04        2.43      2.91 o
  -8  16   2       16.27       16.77      4.60 o
  -7  16   2       63.96       52.79      6.33 o
  -6  16   2       20.52       22.32      5.03 o
  -5  16   2       12.87       13.62      4.42 o
  -4  16   2       83.23       75.63      5.28 o
  -3  16   2     1467.35     1482.17     30.36 o
  -2  16   2        7.59        5.18      2.49 o
  -1  16   2       31.39       21.91      3.42 o
   0  16   2     1370.26     1323.93     20.74 o
   1  16   2      120.66      113.54      5.78 o
   2  16   2      130.67      126.54      8.13 o
   3  16   2      960.48     1009.52     24.33 o
   4  16   2        0.45        0.35      2.54 o
   5  16   2       65.94       74.85      7.72 o
   6  16   2       65.21       66.45      6.82 o
   7  16   2       67.18       69.44      7.78 o
  -8  17   2       85.44       91.52      9.77 o
  -7  17   2      107.25      115.46      9.19 o
  -6  17   2       37.87       36.58      5.13 o
  -5  17   2        0.02       -0.20      2.60 o
  -4  17   2      284.88      277.87      8.74 o
  -3  17   2      107.94       89.46      7.52 o
  -2  17   2      468.27      491.22     11.27 o
  -1  17   2      695.28      683.23     13.24 o
   0  17   2        1.08        2.77      2.34 o
   1  17   2      600.61      566.74     13.15 o
   2  17   2      379.10      395.83     14.08 o
   3  17   2        0.05        1.70      2.20 o
   4  17   2      242.76      255.97     10.97 o
   5  17   2        1.23        1.12      2.85 o
   6  17   2       58.58       52.13      6.71 o
   7  17   2      126.15      135.44      9.93 o
  -8  18   2        0.63        0.87      2.83 o
  -7  18   2        3.98        4.88      3.16 o
  -6  18   2        1.25        1.82      3.00 o
  -5  18   2      253.17      259.30     10.81 o
  -4  18   2       90.86      101.94      7.09 o
  -3  18   2      103.54       84.13      5.40 o
  -2  18   2       10.07        6.84      2.50 o
  -1  18   2      760.97      746.61     15.35 o
   0  18   2       42.40       28.14      3.62 o
   1  18   2      323.25      310.49     12.06 o
   2  18   2        0.41        0.11      2.76 o
   3  18   2       44.86       43.45      5.38 o
   4  18   2        4.57        3.25      2.76 o
   5  18   2      249.77      254.32     11.80 o
   6  18   2        0.77        1.06      2.84 o
  -7  19   2      182.23      187.91     14.06 o
  -6  19   2        0.50        0.40      2.11 o
  -5  19   2        5.80        3.72      3.71 o
  -4  19   2       67.36       71.33      7.23 o
  -3  19   2      134.37      131.11      6.75 o
  -2  19   2      210.01      190.99      7.19 o
  -1  19   2        0.74        1.41      1.88 o
   0  19   2        4.89        4.32      2.12 o
   1  19   2        3.80        3.43      2.99 o
   2  19   2      258.09      263.68     10.85 o
   3  19   2       90.13       82.04      6.99 o
   4  19   2       63.64       70.94      7.55 o
   5  19   2       21.18       26.00      5.38 o
   6  19   2        2.23        3.60      3.32 o
  -7  20   2      287.46      303.18     13.17 o
  -6  20   2      152.61      179.46     10.34 o
  -5  20   2        0.00        0.20      2.33 o
  -4  20   2        0.32        0.21      2.55 o
  -3  20   2       41.50       28.54      3.75 o
  -2  20   2      196.23      215.22      7.10 o
  -1  20   2        0.35        1.52      2.00 o
   0  20   2       59.18       51.90      4.62 o
   1  20   2        0.40        1.66      2.50 o
   2  20   2       86.29       91.80      7.46 o
   3  20   2      134.17      130.23     10.06 o
   4  20   2        1.30        0.67      3.13 o
   5  20   2       13.74        8.80      4.13 o
  -6  21   2       26.99       29.69      5.35 o
  -5  21   2       32.47       39.21      5.45 o
  -4  21   2       52.24       50.20      6.03 o
  -3  21   2       14.25       13.46      3.91 o
  -2  21   2        1.07        1.16      2.25 o
  -1  21   2       11.81        8.85      2.74 o
   0  21   2        0.46        2.10      2.44 o
   1  21   2       10.54       10.71      3.64 o
   2  21   2       31.34       30.32      5.88 o
   3  21   2        8.74        9.52      4.11 o
   4  21   2        9.56        5.61      3.63 o
  -5  22   2       44.92       56.45      6.73 o
  -4  22   2        9.76       16.23      4.41 o
  -3  22   2      101.50      119.40      8.11 o
  -2  22   2       11.01       18.64      4.46 o
  -1  22   2        6.02        4.42      2.61 o
   0  22   2      239.84      262.35     11.03 o
   1  22   2       12.88       10.62      3.67 o
   2  22   2       37.32       48.61      6.42 o
   3  22   2        7.43        7.00      3.27 o
   4  22   2        6.63        8.21      3.72 o
  -4  23   2        4.57        4.51      3.16 o
  -3  23   2       24.81       40.36      6.72 o
  -2  23   2       86.21       84.95      8.47 o
  -1  23   2       73.57       88.91      7.35 o
   0  23   2        6.07        3.65      3.21 o
   1  23   2       36.18       46.93      6.64 o
   2  23   2       97.20       92.05      9.02 o
   3  23   2        7.98       12.23      4.27 o
  -3  24   2        1.06        3.47      3.35 o
  -2  24   2       39.34       61.91      7.83 o
  -1  24   2       45.92       53.23      7.94 o
   0  24   2      294.92      360.69     22.46 o
   1  24   2      165.47      203.52     11.12 o
 -11   1   3        0.03        1.20      2.26 o
 -10   1   3       16.12       13.92      3.39 o
  -9   1   3        5.18        1.84      1.77 o
  -8   1   3      456.76      445.16     17.94 o
  -7   1   3      374.79      372.35     20.49 o
  -6   1   3      217.79      207.76      7.63 o
  -5   1   3       48.55       49.58      2.86 o
  -4   1   3        2.90       21.01      3.49 o
  -3   1   3      815.09      740.31      8.37 o
  -2   1   3     2363.64     2177.53     28.70 o
  -1   1   3       38.38       35.78      1.83 o
   0   1   3        2.60        1.85      1.80 o
   1   1   3       16.52       18.52      2.16 o
   2   1   3     2111.28     2112.30     48.29 o
   3   1   3      199.55      219.17      6.07 o
   4   1   3        3.28        4.04      1.57 o
   5   1   3       38.21       39.58      4.51 o
   6   1   3      216.22      217.19     12.05 o
   7   1   3        0.14        0.14      2.99 o
   8   1   3       66.25       59.05      5.97 o
   9   1   3        6.31        6.16      7.28 o
 -11   2   3       73.08       78.72      7.58 o
 -10   2   3      134.27      152.95      8.82 o
  -9   2   3        0.29       20.59      6.71 o
  -8   2   3      153.47      170.70      6.92 o
  -7   2   3     3315.81     3709.61     33.69 o
  -6   2   3      666.32      604.62     24.59 o
  -5   2   3       44.92       44.32      3.15 o
  -4   2   3       37.33       31.85      2.58 o
  -3   2   3       83.39       82.19      3.08 o
  -2   2   3      187.38      173.16      5.63 o
  -1   2   3        0.07        1.36      1.14 o
   0   2   3        7.81       12.18      2.04 o
   1   2   3        0.26        2.17      1.66 o
   2   2   3        1.78        6.29      1.98 o
   3   2   3        0.89        2.57      1.66 o
   4   2   3        0.00        1.53      2.43 o
   5   2   3        0.13        1.65      2.97 o
   6   2   3      668.30      682.61     18.64 o
   7   2   3     1191.89     1264.99     40.77 o
   8   2   3        0.84        2.66      3.12 o
   9   2   3        0.27        0.34      2.58 o
 -11   3   3        3.89        3.75      2.16 o
 -10   3   3       48.72       51.18      5.06 o
  -9   3   3       68.22       63.89      5.36 o
  -8   3   3       27.49       19.52      3.19 o
  -7   3   3       19.53       25.34      5.37 o
  -6   3   3      138.48      174.23     12.30 o
  -5   3   3        6.04        6.28      2.25 o
  -4   3   3     2116.68     2041.91     27.18 o
  -3   3   3      193.24      175.97      5.02 o
  -2   3   3        0.36        0.94      0.76 o
  -1   3   3     1642.40     1597.32     12.30 o
   0   3   3       41.22       34.75      2.34 o
   1   3   3      517.86      487.63     12.22 o
   2   3   3      453.94      444.87      8.90 o
   3   3   3      547.55      551.14     14.61 o
   4   3   3      705.68      727.98     13.68 o
   5   3   3       29.76       36.11      4.12 o
   6   3   3      157.21      166.91      7.99 o
   7   3   3      272.11      288.95     15.53 o
   8   3   3        7.64        3.99      2.71 o
   9   3   3       10.14        6.73      4.60 o
 -11   4   3       86.32       81.54     14.75 o
 -10   4   3       14.45        8.69      2.94 o
  -9   4   3       58.91       75.34      5.56 o
  -8   4   3       59.87       53.92      4.85 o
  -7   4   3      675.91      679.85     19.34 o
  -6   4   3      110.14      104.80      5.11 o
  -5   4   3       40.73       40.29      5.19 o
  -4   4   3        1.37        3.84      1.26 o
  -3   4   3      756.69      736.91     13.17 o
  -2   4   3      206.36      197.11      4.05 o
  -1   4   3     2395.96     2305.29     30.54 o
   0   4   3       11.85        7.22      1.53 o
   1   4   3     3127.04     3082.33     26.25 o
   2   4   3      135.59      138.80      4.91 o
   3   4   3      567.49      554.77     14.10 o
   4   4   3        4.92        5.66      2.11 o
   5   4   3        9.06       11.08      2.52 o
   6   4   3       82.72       82.51      5.93 o
   7   4   3      458.48      463.98     15.32 o
   8   4   3       24.59       21.47      4.80 o
   9   4   3        2.48        2.89      3.20 o
 -11   5   3      405.91      439.72     24.27 o
 -10   5   3        1.89        2.09      1.80 o
  -9   5   3        5.09        2.39      1.77 o
  -8   5   3       50.80       37.50      4.34 o
  -7   5   3      301.59      305.24     15.09 o
  -6   5   3      239.34      261.24      7.99 o
  -5   5   3      503.82      561.89     11.79 o
  -4   5   3       18.15       29.95      5.52 o
  -3   5   3      443.52      421.36      6.89 o
  -2   5   3      144.02      128.27      4.39 o
  -1   5   3       41.03       24.07      3.65 o
   0   5   3      106.21       92.87      3.81 o
   1   5   3      113.52      122.88      6.06 o
   2   5   3       50.03       43.10      2.82 o
   3   5   3       18.46       33.82      7.75 o
   4   5   3       52.36       58.62      5.98 o
   5   5   3       95.82       99.48      5.81 o
   6   5   3       95.88       91.54      7.36 o
   7   5   3       17.43       32.46     11.03 o
   8   5   3        7.95       21.97     22.80 o
   9   5   3        0.00        0.57      2.62 o
 -11   6   3      221.77      260.02     23.71 o
 -10   6   3       16.95       21.19      4.61 o
  -9   6   3        0.82        1.28      1.62 o
  -8   6   3      339.33      293.38      9.56 o
  -7   6   3      112.74      117.26      6.30 o
  -6   6   3      595.01      631.98     13.25 o
  -5   6   3      189.00      197.81      8.44 o
  -4   6   3      637.07      611.28     10.93 o
  -3   6   3     1076.64     1179.48     19.23 o
  -2   6   3      122.45      101.22      3.96 o
  -1   6   3     1718.71     1695.94     15.59 o
   0   6   3      483.35      494.87     10.98 o
   1   6   3      199.46      202.69      8.24 o
   2   6   3        3.99        8.07      3.13 o
   3   6   3      928.99      964.29     13.80 o
   4   6   3      220.35      231.96      7.47 o
   5   6   3      144.03      148.08      8.97 o
   6   6   3       71.14       74.82      7.17 o
   7   6   3       21.51       24.71      5.61 o
   8   6   3      605.91      604.43     16.87 o
   9   6   3        5.61        3.76      6.58 o
 -11   7   3       51.07       53.30      6.67 o
 -10   7   3      241.61      237.25     10.98 o
  -9   7   3      130.21      123.50      6.86 o
  -8   7   3      694.36      676.84     14.47 o
  -7   7   3        6.85       15.51      2.57 o
  -6   7   3       21.02       19.03      2.62 o
  -5   7   3       63.24       58.33      4.98 o
  -4   7   3        9.86       11.17      2.11 o
  -3   7   3      725.86      771.98     26.83 o
  -2   7   3       15.91       20.55      2.07 o
  -1   7   3      479.36      431.75     10.71 o
   0   7   3      440.40      419.66      9.18 o
   1   7   3      300.62      288.72      6.72 o
   2   7   3       31.17       41.32      2.63 o
   3   7   3       25.62       18.53      2.14 o
   4   7   3       23.39       33.04      5.37 o
   5   7   3      167.23      174.68     11.40 o
   6   7   3       17.84       24.60      5.22 o
   7   7   3        1.39        1.72      2.68 o
   8   7   3       18.30       16.15      5.16 o
 -10   8   3        3.09        2.40      2.85 o
  -9   8   3        2.29        4.18      2.64 o
  -8   8   3       15.80        7.68      2.53 o
  -7   8   3       39.60       37.87      3.55 o
  -6   8   3        0.69        0.84      1.48 o
  -5   8   3      157.03      162.16      6.07 o
  -4   8   3      342.24      315.32      7.31 o
  -3   8   3       20.66       15.90      2.41 o
  -2   8   3       44.49       53.17      3.02 o
  -1   8   3        0.03        1.67      1.61 o
   0   8   3      623.13      674.91     11.69 o
   1   8   3      121.93      120.58      6.21 o
   2   8   3        0.14        1.93      1.71 o
   3   8   3       17.72       18.39      4.08 o
   4   8   3        3.53        2.25      2.02 o
   5   8   3      212.89      225.50     10.98 o
   6   8   3        6.79        5.62      2.71 o
   7   8   3        5.35        4.95      3.04 o
   8   8   3      125.92      118.61     11.74 o
 -10   9   3       59.77       64.18      6.73 o
  -9   9   3       62.17       50.12      5.51 o
  -8   9   3       88.40       70.41      5.30 o
  -7   9   3       69.19       49.38      3.95 o
  -6   9   3       24.81       24.76      3.50 o
  -5   9   3     1079.97     1060.41     16.98 o
  -4   9   3      405.51      386.62     13.31 o
  -3   9   3        2.43        4.66      1.83 o
  -2   9   3        4.90        3.92      1.80 o
  -1   9   3      608.82      628.38     11.48 o
   0   9   3      350.59      337.11     12.80 o
   1   9   3      293.13      317.63      6.97 o
   2   9   3      242.45      242.98      6.42 o
   3   9   3       46.12       54.70      5.22 o
   4   9   3      230.53      243.12     10.17 o
   5   9   3       97.33      114.15      9.12 o
   6   9   3       11.29       16.33      4.24 o
   7   9   3        0.73        0.48      2.69 o
   8   9   3        0.01        2.74      3.63 o
 -10  10   3       20.54       17.10      4.58 o
  -9  10   3        7.84        5.25      3.11 o
  -8  10   3       28.83       26.11      3.68 o
  -7  10   3      176.79      169.82      6.55 o
  -6  10   3       18.21       12.18      2.44 o
  -5  10   3        0.67        1.00      1.50 o
  -4  10   3      102.44      105.22      5.18 o
  -3  10   3        1.19        3.12      1.70 o
  -2  10   3      232.86      247.31     19.73 o
  -1  10   3      502.91      566.86     12.13 o
   0  10   3     3527.37     3556.72     25.53 o
   1  10   3      239.06      257.26      7.57 o
   2  10   3      168.04      182.65      6.91 o
   3  10   3        8.27        4.31      2.47 o
   4  10   3       93.03       83.73      7.15 o
   5  10   3       16.41       10.98      3.69 o
   6  10   3        7.95        7.96      3.31 o
   7  10   3       33.61       35.18      5.84 o
   8  10   3       18.99       14.43      4.50 o
 -10  11   3        0.02        0.83      2.66 o
  -9  11   3      168.21      164.03      9.37 o
  -8  11   3      111.20      105.15      8.68 o
  -7  11   3       44.25       33.91      3.45 o
  -6  11   3       46.05       47.07      3.88 o
  -5  11   3       11.56        9.80      2.46 o
  -4  11   3        0.05        0.07      1.47 o
  -3  11   3        1.86        2.28      1.68 o
  -2  11   3      522.58      506.07     10.52 o
  -1  11   3       25.57       17.09      2.57 o
   0  11   3       37.54       36.69      3.03 o
   1  11   3       18.24       18.88      2.24 o
   2  11   3       18.84       15.26      2.40 o
   3  11   3       11.45       10.92      3.64 o
   4  11   3      249.03      243.36     10.28 o
   5  11   3      176.37      187.98      9.08 o
   6  11   3       12.72        9.12      3.75 o
   7  11   3        7.21        6.15      4.18 o
   8  11   3       25.31       16.89      4.78 o
 -10  12   3       13.37       13.24      4.19 o
  -9  12   3        4.05        2.82      3.17 o
  -8  12   3      111.74      102.21      7.47 o
  -7  12   3       49.16       38.53      4.19 o
  -6  12   3      162.02      163.07      6.34 o
  -5  12   3       86.16       83.90      5.75 o
  -4  12   3      975.77      988.31     16.82 o
  -3  12   3      110.19      107.78      4.75 o
  -2  12   3        1.61       -0.07      1.59 o
  -1  12   3       38.81       41.66      3.18 o
   0  12   3        0.07        0.33      1.45 o
   1  12   3      118.28      117.23      5.27 o
   2  12   3        0.50       11.96      5.60 o
   3  12   3        1.48        2.74      2.66 o
   4  12   3      143.10      144.86      8.50 o
   5  12   3        8.31        6.55      3.34 o
   6  12   3        0.00        3.00      2.77 o
   7  12   3       31.04       29.54      5.71 o
  -9  13   3      122.29      114.37      8.12 o
  -8  13   3        0.24        1.68      2.93 o
  -7  13   3      185.59      160.98      8.58 o
  -6  13   3       18.99       24.43      3.90 o
  -5  13   3      770.55      747.13     14.51 o
  -4  13   3      760.49      716.49     15.27 o
  -3  13   3      214.03      196.32      6.84 o
  -2  13   3       87.68       77.76      5.20 o
  -1  13   3      142.06      156.10      5.48 o
   0  13   3       12.86       13.48      2.21 o
   1  13   3        9.09        9.93      2.66 o
   2  13   3      215.93      209.62     10.46 o
   3  13   3      246.49      243.48     10.95 o
   4  13   3      946.43      954.76     19.45 o
   5  13   3      429.77      449.99     14.03 o
   6  13   3        5.60        1.59      3.15 o
   7  13   3       21.77       14.01      4.80 o
  -9  14   3        0.92        2.08      3.32 o
  -8  14   3       51.57       63.38      6.66 o
  -7  14   3        7.12        5.10      3.37 o
  -6  14   3      289.37      257.60      9.87 o
  -5  14   3      132.98      137.28      6.53 o
  -4  14   3      974.59      953.78     19.42 o
  -3  14   3     1214.47     1256.07     20.30 o
  -2  14   3        9.86       10.55      2.72 o
  -1  14   3        0.21        0.85      1.58 o
   0  14   3      543.33      550.56     11.41 o
   1  14   3      170.01      192.87      8.00 o
   2  14   3      106.86      117.03      8.48 o
   3  14   3      284.99      284.29     11.71 o
   4  14   3      400.14      402.54     13.26 o
   5  14   3        1.52        1.07      2.96 o
   6  14   3      445.57      446.50     15.26 o
   7  14   3        0.11        0.40      3.01 o
  -9  15   3        9.21       15.91      4.34 o
  -8  15   3      114.34      124.48      8.50 o
  -7  15   3       43.83       44.01      6.09 o
  -6  15   3        1.42        2.58      2.84 o
  -5  15   3      261.66      276.60      8.90 o
  -4  15   3      189.42      183.63      6.90 o
  -3  15   3     1238.25     1252.07     23.96 o
  -2  15   3       82.33       90.20      4.80 o
  -1  15   3       98.41       93.81      4.75 o
   0  15   3        0.10        0.65      1.51 o
   1  15   3       19.61       37.87      4.26 o
   2  15   3      193.30      202.60     10.99 o
   3  15   3     1038.91     1086.84     20.05 o
   4  15   3      116.11      109.83      7.80 o
   5  15   3      213.03      225.51     10.90 o
   6  15   3        4.54        4.73      4.60 o
   7  15   3       21.65       16.64      7.18 o
  -8  16   3      112.26      124.01      8.60 o
  -7  16   3      171.99      170.08      9.24 o
  -6  16   3       77.48       73.84      6.51 o
  -5  16   3      354.54      358.15     11.53 o
  -4  16   3      360.96      349.13      9.73 o
  -3  16   3        0.21        0.14      2.34 o
  -2  16   3       57.97       68.76      4.38 o
  -1  16   3      138.92      148.42      6.61 o
   0  16   3       87.99       97.32      6.09 o
   1  16   3       84.74       86.60      9.48 o
   2  16   3      256.84      263.91     11.70 o
   3  16   3      190.67      193.95     10.08 o
   4  16   3      201.64      194.36     10.04 o
   5  16   3      176.52      182.11     10.16 o
   6  16   3       48.36       51.46      6.82 o
  -8  17   3       18.32       16.08      4.74 o
  -7  17   3        6.12        4.60      2.55 o
  -6  17   3       45.65       40.13      5.42 o
  -5  17   3      118.25      124.22      7.46 o
  -4  17   3       41.45       39.31      3.64 o
  -3  17   3      456.89      466.95      9.98 o
  -2  17   3       10.23        9.39      2.74 o
  -1  17   3      146.18      155.33      6.86 o
   0  17   3       26.76       26.80      4.04 o
   1  17   3       91.50      101.55      8.08 o
   2  17   3       29.36       25.68      4.79 o
   3  17   3      405.40      415.30     13.58 o
   4  17   3        0.19        1.16      3.00 o
   5  17   3        0.01        0.54      2.41 o
   6  17   3        7.98        8.34      4.28 o
  -7  18   3      196.42      217.73     10.96 o
  -6  18   3       47.53       43.34      5.76 o
  -5  18   3       11.52       10.44      3.60 o
  -4  18   3        8.65        8.02      2.72 o
  -3  18   3       26.41       23.08      3.86 o
  -2  18   3      119.62      110.34      6.15 o
  -1  18   3      148.02      133.19      7.32 o
   0  18   3      107.85      112.30      6.99 o
   1  18   3      186.28      169.03     10.04 o
   2  18   3       12.71       10.23      3.96 o
   3  18   3       14.42       18.56      4.84 o
   4  18   3        6.20        7.93      3.80 o
   5  18   3        0.06        2.14      3.42 o
  -7  19   3        7.92        5.69      3.54 o
  -6  19   3      129.10      148.83      9.69 o
  -5  19   3        2.27        5.94      4.35 o
  -4  19   3        3.43        2.61      1.99 o
  -3  19   3      232.19      243.57      8.81 o
  -2  19   3       28.70       24.68      3.62 o
  -1  19   3      255.50      241.12      9.37 o
   0  19   3        9.19        8.00      2.45 o
   1  19   3      268.57      275.49     11.31 o
   2  19   3       41.56       38.62      5.86 o
   3  19   3      296.08      315.93     12.86 o
   4  19   3        0.88        2.34      3.41 o
   5  19   3        0.03        2.44      4.08 o
  -6  20   3      177.52      174.82     12.00 o
  -5  20   3       65.30       76.98      7.02 o
  -4  20   3       81.17       81.84      7.82 o
  -3  20   3       71.26       62.85      5.18 o
  -2  20   3      233.76      227.64      9.74 o
  -1  20   3       39.65       33.01      4.55 o
   0  20   3       55.17       60.92      8.53 o
   1  20   3      118.52      111.96      8.09 o
   2  20   3        7.60        7.50      3.78 o
   3  20   3        0.22       -0.01      3.28 o
   4  20   3        1.57        2.51      3.55 o
  -6  21   3        6.53        4.84      3.36 o
  -5  21   3        8.23        8.87      3.67 o
  -4  21   3       14.27       20.66      4.79 o
  -3  21   3       94.43       98.59      6.43 o
  -2  21   3        4.91        4.00      2.51 o
  -1  21   3       40.74       37.10      5.13 o
   0  21   3        2.70        2.86      3.31 o
   1  21   3       18.73       15.07      4.50 o
   2  21   3       18.20       20.87      5.25 o
   3  21   3       47.30       43.48      6.72 o
  -5  22   3      131.32      162.93      9.97 o
  -4  22   3      145.77      153.47     10.84 o
  -3  22   3        0.19        1.34      3.09 o
  -2  22   3        1.15        2.05      2.40 o
  -1  22   3       42.05       46.82      5.87 o
   0  22   3        3.78        2.66      2.80 o
   1  22   3       35.21       38.81      6.02 o
   2  22   3       11.53        9.80      3.96 o
   3  22   3        3.33        8.96     10.20 o
  -3  23   3       44.68       41.55      6.57 o
  -2  23   3       72.10       79.67      7.73 o
  -1  23   3        8.14        8.09      4.04 o
   0  23   3        0.17        1.08      2.51 o
   1  23   3        4.76        1.15      2.96 o
 -11   0   4      227.60      247.32     29.57 o
 -10   0   4      270.31      272.01     18.05 o
  -9   0   4       32.51       29.43      5.14 o
  -8   0   4       85.61      121.70     11.98 o
  -7   0   4       74.15       72.31      7.31 o
  -6   0   4       49.87       38.03      3.88 o
  -5   0   4      517.12      531.59     31.29 o
  -4   0   4      446.51      413.79     16.50 o
  -3   0   4      876.30     1648.33     43.02 o
  -2   0   4        6.05       51.52     20.32 o
  -1   0   4      900.51      912.40     19.92 o
   1   0   4        1.34       60.93     20.09 o
   2   0   4      312.47      397.04     13.71 o
   3   0   4       27.87       26.25      4.17 o
   4   0   4      585.19      566.71     16.71 o
   5   0   4      396.59      407.10     15.17 o
   6   0   4       56.56       49.65      5.56 o
   7   0   4       59.61       87.78     15.64 o
 -11   1   4      252.31      251.68     35.88 o
 -10   1   4       35.75       37.47      5.94 o
  -9   1   4       63.91       63.05      5.27 o
  -8   1   4     1719.94     1787.27     86.39 o
  -7   1   4      309.69      308.65     25.73 o
  -6   1   4       71.06       67.30      4.19 o
  -5   1   4      797.08      802.02     30.45 o
  -4   1   4        7.10       29.76     10.07 o
  -3   1   4        5.07       56.79      9.82 o
  -2   1   4       80.35      109.74      6.27 o
  -1   1   4     1690.92     1703.41     35.42 o
   0   1   4     1910.69     2104.46     61.07 o
   1   1   4      695.72      755.88     14.28 o
   2   1   4      540.69      531.07     10.06 o
   3   1   4        3.76        4.80      1.98 o
   4   1   4        7.87       29.71     12.11 o
   5   1   4        2.66       77.54     14.74 o
   6   1   4       20.54       22.53      3.10 o
   7   1   4      164.99      173.32      9.27 o
   8   1   4      109.55      175.40     26.59 o
 -11   2   4        7.91       13.33      6.87 o
 -10   2   4       27.85       32.05      5.86 o
  -9   2   4       31.68       23.41      3.67 o
  -8   2   4      182.52      186.44      9.11 o
  -7   2   4      201.83      197.77     11.83 o
  -6   2   4       86.30       84.50      4.51 o
  -5   2   4      113.46      167.15     19.91 o
  -4   2   4      919.99      975.98     25.32 o
  -3   2   4       31.74       44.48      4.50 o
  -2   2   4      236.97      250.11      9.60 o
  -1   2   4      923.07     1056.09     34.38 o
   0   2   4      450.21      481.00     34.15 o
   1   2   4      634.82      736.17     25.25 o
   2   2   4        5.09       14.62      3.25 o
   3   2   4        6.68        5.27      1.88 o
   4   2   4        1.49        7.04      2.88 o
   5   2   4       21.51       33.84      4.15 o
   6   2   4        4.54        8.20      2.92 o
   7   2   4      259.49      267.28     12.82 o
   8   2   4      290.50      298.24     23.72 o
 -11   3   4        0.07        1.57      2.95 o
 -10   3   4       32.31       40.39      6.29 o
  -9   3   4       84.15       79.07      6.02 o
  -8   3   4      149.76      147.62     10.04 o
  -7   3   4      975.38      961.05     22.90 o
  -6   3   4       20.51       26.95      7.11 o
  -5   3   4      497.80      471.64     11.16 o
  -4   3   4      508.73      663.10     29.48 o
  -3   3   4       50.57       81.44     14.67 o
  -2   3   4       66.05       67.46      5.18 o
  -1   3   4     1152.40     1052.01     17.12 o
   0   3   4       56.04       69.09      6.54 o
   1   3   4        1.38       69.77     10.33 o
   2   3   4       27.46       45.11      3.98 o
   3   3   4       43.52       65.19     11.72 o
   4   3   4     1016.33     1061.11     36.84 o
   5   3   4       58.80       59.79      5.06 o
   6   3   4       87.87      124.45     20.54 o
   7   3   4      180.76      176.23     10.51 o
   8   3   4       22.02       28.76      8.74 o
 -11   4   4       66.00       59.43      8.99 o
 -10   4   4       14.78       13.79      4.39 o
  -9   4   4      202.73      230.88     11.10 o
  -8   4   4      280.29      261.16     11.98 o
  -7   4   4       22.22       23.77      3.46 o
  -6   4   4      266.82      253.77     13.13 o
  -5   4   4       70.70       59.81      8.31 o
  -4   4   4     1322.31     1366.63     33.01 o
  -3   4   4      463.53      463.68     15.55 o
  -2   4   4      126.25      122.46     13.53 o
  -1   4   4       43.03       73.18     16.95 o
   0   4   4       79.60       85.22      3.75 o
   1   4   4      303.54      332.25      8.49 o
   2   4   4       12.95       12.40      2.14 o
   3   4   4      384.54      380.90      8.71 o
   4   4   4       73.04      150.97     27.13 o
   5   4   4       49.57       56.10      6.19 o
   6   4   4      511.38      529.22     16.67 o
   7   4   4      165.14      168.58     11.39 o
   8   4   4      161.51      147.84     15.03 o
 -11   5   4      258.01      237.53     24.17 o
 -10   5   4        5.78        6.57      4.00 o
  -9   5   4       25.85       19.90      3.30 o
  -8   5   4       31.88       24.57      3.57 o
  -7   5   4      599.18      568.27     18.35 o
  -6   5   4      391.31      364.11     11.88 o
  -5   5   4      229.79      238.45      6.48 o
  -4   5   4      626.56      614.82     10.66 o
  -3   5   4      393.43      360.95     15.77 o
  -2   5   4      453.63      448.87      9.07 o
  -1   5   4      236.44      249.12      6.46 o
   0   5   4       16.37       29.69      3.02 o
   1   5   4       37.12       78.64     13.15 o
   2   5   4       21.76       27.18      3.16 o
   3   5   4      124.49      156.02      7.07 o
   4   5   4      383.65      379.54     11.87 o
   5   5   4        0.10        1.84      1.45 o
   6   5   4       16.00       45.92     14.63 o
   7   5   4        4.25        9.81      4.80 o
   8   5   4      122.06      119.61     12.90 o
 -10   6   4        0.02        1.62      3.37 o
  -9   6   4       26.06       25.77      3.30 o
  -8   6   4       52.84       54.23      4.11 o
  -7   6   4        5.14        4.61      1.92 o
  -6   6   4        1.75        4.13      1.64 o
  -5   6   4      156.64      144.93      6.85 o
  -4   6   4        5.97        3.57      1.45 o
  -3   6   4        1.41        7.98      4.68 o
  -2   6   4       31.36       25.38      3.13 o
  -1   6   4        2.42        5.47      3.51 o
   0   6   4      104.42       85.24      4.04 o
   1   6   4       43.65       43.41      3.24 o
   2   6   4       39.19       47.91      3.78 o
   3   6   4      171.24      149.12      6.37 o
   4   6   4        4.22       19.38     13.71 o
   5   6   4       13.85       10.96      3.42 o
   6   6   4       20.45       20.52      4.59 o
   7   6   4        5.12        6.52      4.35 o
   8   6   4        6.41       10.54      4.06 o
 -10   7   4        0.12        0.78      4.31 o
  -9   7   4        0.08        1.65      1.44 o
  -8   7   4       16.74       10.66      2.35 o
  -7   7   4       59.85       42.87      7.50 o
  -6   7   4       21.07       22.84      3.28 o
  -5   7   4       81.23       84.64      4.75 o
  -4   7   4        0.26        1.98      4.22 o
  -3   7   4      300.14      297.95     19.40 o
  -2   7   4       54.89       59.01      5.39 o
  -1   7   4      183.17      157.00      5.36 o
   0   7   4       43.76       51.47      3.94 o
   1   7   4       14.87       12.12      2.42 o
   2   7   4      106.04       99.09      4.39 o
   3   7   4      476.81      471.89     10.33 o
   4   7   4        5.63        5.13      3.38 o
   5   7   4       46.51       46.35      7.31 o
   6   7   4       57.66       49.89      6.52 o
   7   7   4      142.84      134.91     12.44 o
 -10   8   4       32.55       51.07     10.19 o
  -9   8   4       21.91       18.21      3.09 o
  -8   8   4       54.88       45.02      3.77 o
  -7   8   4     1170.19     1049.88     22.41 o
  -6   8   4        0.15        2.27      1.56 o
  -5   8   4        0.67        1.60      1.32 o
  -4   8   4      147.68      159.03      5.80 o
  -3   8   4      865.44      862.58     15.38 o
  -2   8   4      335.10      325.01      8.80 o
  -1   8   4      182.51      188.57      5.86 o
   0   8   4      146.06      143.81      5.35 o
   1   8   4      686.62      661.27     12.77 o
   2   8   4       33.07       39.97      3.66 o
   3   8   4        2.63        1.81      1.73 o
   4   8   4      160.38      185.46     10.88 o
   5   8   4        2.08        4.06      2.86 o
   6   8   4       32.83       37.43      6.46 o
   7   8   4      131.13      130.40     12.49 o
 -10   9   4       25.98       31.06      9.08 o
  -9   9   4       54.35       38.87      5.24 o
  -8   9   4       43.78       36.93      3.55 o
  -7   9   4      118.83      110.88      8.29 o
  -6   9   4       83.53       74.34      5.18 o
  -5   9   4       71.77       77.28      6.87 o
  -4   9   4       36.15       41.22      4.52 o
  -3   9   4        1.28        2.04      1.70 o
  -2   9   4      318.53      336.76      8.56 o
  -1   9   4      433.58      491.75     10.62 o
   0   9   4       33.13       45.98      6.47 o
   1   9   4       45.92       41.09      4.11 o
   2   9   4      199.85      204.43      6.30 o
   3   9   4       25.93       21.11      3.87 o
   4   9   4        0.09        3.40      4.47 o
   5   9   4       23.19       21.69      4.73 o
   6   9   4        0.91        1.17      3.18 o
   7   9   4       11.19        8.52      4.57 o
 -10  10   4        0.04        5.40      4.44 o
  -9  10   4        4.86        3.93      3.66 o
  -8  10   4       41.74       37.70      3.88 o
  -7  10   4      520.79      455.37      9.85 o
  -6  10   4      214.77      197.54      7.18 o
  -5  10   4      156.38      146.19      6.08 o
  -4  10   4       43.54       52.48      5.64 o
  -3  10   4        3.39        7.49      1.93 o
  -2  10   4      327.91      343.71      9.34 o
  -1  10   4       87.93      107.88      9.48 o
   0  10   4      106.01      112.01      4.62 o
   1  10   4      241.35      265.89      6.88 o
   2  10   4       73.85       92.55      9.19 o
   3  10   4        7.75       13.59      3.64 o
   4  10   4       44.54       46.08      6.16 o
   5  10   4       72.46       78.41      7.27 o
   6  10   4       41.53       39.66      5.66 o
   7  10   4      297.31      281.42     19.08 o
 -10  11   4       29.85       35.27      9.10 o
  -9  11   4       26.41       28.06      5.89 o
  -8  11   4       46.38       44.65      4.62 o
  -7  11   4       73.27       67.47      4.83 o
  -6  11   4      467.73      403.57     10.61 o
  -5  11   4       17.07       24.81      3.73 o
  -4  11   4      226.42      204.42      8.01 o
  -3  11   4       14.00       17.13      2.88 o
  -2  11   4      384.31      413.28      8.90 o
  -1  11   4       66.69       82.12      4.93 o
   0  11   4        2.21        1.08      1.86 o
   1  11   4        0.44        3.78      1.94 o
   2  11   4      428.28      447.59     15.36 o
   3  11   4       25.91       36.52      5.62 o
   4  11   4      151.05      147.83      9.86 o
   5  11   4      149.32      144.98      8.90 o
   6  11   4      222.79      200.11     10.92 o
   7  11   4       64.05       56.11      7.90 o
  -9  12   4       17.86       25.01      5.53 o
  -8  12   4       36.97       50.50      5.12 o
  -7  12   4      411.72      337.62      8.85 o
  -6  12   4      487.83      455.98      9.78 o
  -5  12   4     1934.49     1900.28     24.20 o
  -4  12   4       71.46       57.22      4.86 o
  -3  12   4       55.76       51.68      5.43 o
  -2  12   4       89.12       98.76      4.90 o
  -1  12   4        5.43        5.74      2.21 o
   0  12   4      339.21      330.24      8.54 o
   1  12   4        5.99        3.00      1.74 o
   2  12   4      333.74      379.43     15.08 o
   3  12   4      126.87      142.58      9.48 o
   4  12   4      146.68      150.23      9.61 o
   5  12   4      563.61      554.22     16.26 o
   6  12   4      550.62      532.49     16.73 o
  -9  13   4        0.02        1.64      3.83 o
  -8  13   4        9.76       12.26      3.90 o
  -7  13   4       31.39       45.86      4.02 o
  -6  13   4      200.32      177.62      8.26 o
  -5  13   4      114.28      111.78      6.26 o
  -4  13   4     1178.40     1165.21     20.17 o
  -3  13   4      163.99      161.06      6.66 o
  -2  13   4        3.67        4.12      1.94 o
  -1  13   4        0.04        0.72      1.65 o
   0  13   4       17.29       15.73      2.48 o
   1  13   4       28.88       56.74      5.06 o
   2  13   4       54.78       47.48      5.73 o
   3  13   4       39.74       34.13      8.81 o
   4  13   4      852.72      839.20     19.03 o
   5  13   4      209.96      211.51     11.04 o
   6  13   4       18.41       16.25      6.38 o
  -9  14   4       54.38       53.94     10.76 o
  -8  14   4        0.05        2.25      3.10 o
  -7  14   4       80.52       74.99      7.11 o
  -6  14   4       18.20       28.31      3.43 o
  -5  14   4       51.23       50.78      4.53 o
  -4  14   4      167.06      172.22      7.78 o
  -3  14   4      400.81      392.94     10.12 o
  -2  14   4        3.60        2.95      2.11 o
  -1  14   4       11.66        8.20      2.26 o
   0  14   4       74.74       98.54      5.32 o
   1  14   4      132.12      125.95      6.33 o
   2  14   4      170.81      156.63     10.05 o
   3  14   4      605.07      602.01     16.06 o
   4  14   4        9.50        7.77      4.23 o
   5  14   4       40.98       37.72      5.66 o
   6  14   4        4.28        3.25      3.86 o
  -8  15   4        4.15        3.14      3.11 o
  -7  15   4        5.96        6.70      3.28 o
  -6  15   4      101.14       97.30      5.32 o
  -5  15   4      460.24      488.90     10.83 o
  -4  15   4       42.38       45.30      4.23 o
  -3  15   4      272.65      279.86      9.41 o
  -2  15   4      656.83      661.71     14.29 o
  -1  15   4       51.50       61.53      4.33 o
   0  15   4        0.79        4.82      2.62 o
   1  15   4        6.79        6.82      3.00 o
   2  15   4      581.54      591.15     17.75 o
   3  15   4       30.11       26.70      5.80 o
   4  15   4        0.95        2.35      3.25 o
   5  15   4       29.35       23.86      5.18 o
  -8  16   4       24.45       25.70      6.42 o
  -7  16   4       36.52       33.93      5.08 o
  -6  16   4        1.84        7.40      2.82 o
  -5  16   4        0.66        2.17      2.06 o
  -4  16   4       51.21       52.64      4.41 o
  -3  16   4      864.97      925.90     17.59 o
  -2  16   4       15.12       13.10      2.66 o
  -1  16   4      113.18      111.32      5.58 o
   0  16   4      756.41      786.71     15.34 o
   1  16   4      174.00      171.33      9.42 o
   2  16   4      137.12      121.06     10.70 o
   3  16   4      432.47      453.19     16.61 o
   4  16   4        7.90        5.18      3.28 o
   5  16   4       44.08       50.28      6.72 o
  -8  17   4       53.90       57.46     12.74 o
  -7  17   4       66.58       63.75      6.79 o
  -6  17   4       14.22       10.69      3.34 o
  -5  17   4        0.02        2.74      2.14 o
  -4  17   4      125.51      134.43      6.37 o
  -3  17   4      117.99      119.36      6.18 o
  -2  17   4      234.74      259.67      8.11 o
  -1  17   4      332.76      329.37     10.89 o
   0  17   4        7.43        6.22      2.49 o
   1  17   4      310.25      319.47     13.29 o
   2  17   4      197.00      197.56     10.29 o
   3  17   4        7.72        6.64      3.78 o
   4  17   4       71.97       80.04      7.77 o
   5  17   4        1.57        2.91      3.61 o
  -7  18   4        9.37       13.52      5.74 o
  -6  18   4        0.82       -1.20      2.49 o
  -5  18   4      116.90      123.73      7.89 o
  -4  18   4      100.16      106.60      5.93 o
  -3  18   4       95.67       96.76      5.54 o
  -2  18   4        1.96       14.79      2.70 o
  -1  18   4      677.76      694.45     14.14 o
   0  18   4       59.22       57.14      7.21 o
   1  18   4      118.93      112.15      9.33 o
   2  18   4        4.27        4.30      3.23 o
   3  18   4       19.04       18.53      4.74 o
   4  18   4        0.92        1.36      3.13 o
  -6  19   4        8.26        5.10      3.64 o
  -5  19   4       14.17       13.92      3.92 o
  -4  19   4       37.15       36.88      4.09 o
  -3  19   4       73.18       72.62      5.46 o
  -2  19   4       99.22       90.33      6.52 o
  -1  19   4        5.95        5.62      2.30 o
   0  19   4        6.52        9.43      3.12 o
   1  19   4        6.55        4.62      3.18 o
   2  19   4      139.13      145.47      9.70 o
   3  19   4       38.78       36.63      6.23 o
  -6  20   4      123.38      146.82     10.93 o
  -5  20   4        0.08        0.51      2.51 o
  -4  20   4        1.43        1.17      2.15 o
  -3  20   4        4.45        2.14      1.58 o
  -2  20   4      168.25      183.58      9.35 o
  -1  20   4        2.00        3.90      2.70 o
   0  20   4       70.13       67.05      7.66 o
   1  20   4        0.29        1.81      2.23 o
   2  20   4       26.51       27.07      5.63 o
   3  20   4       92.94       96.70      8.39 o
  -5  21   4        5.42        3.58      2.86 o
  -4  21   4       52.99       50.64      6.08 o
  -3  21   4        3.34        4.16      3.15 o
  -2  21   4        5.10        3.20      2.36 o
  -1  21   4        4.35        5.07      2.88 o
   0  21   4        0.09        1.51      2.22 o
   1  21   4        2.06        3.42      3.62 o
   2  21   4       23.43       21.84      4.94 o
  -3  22   4      134.92      155.21      9.36 o
  -2  22   4        6.33        5.91      2.69 o
  -1  22   4        0.87        1.41      2.49 o
   0  22   4      135.75      151.30      9.87 o
 -10   1   5        4.60        5.04      3.56 o
  -9   1   5        0.00        1.48      2.81 o
  -8   1   5      411.98      380.91     15.05 o
  -7   1   5      258.22      238.04     22.91 o
  -6   1   5      117.73      123.57     15.00 o
  -5   1   5       56.52       55.75      5.93 o
  -4   1   5        6.61       11.91      3.43 o
  -3   1   5      314.24      324.82     11.76 o
  -2   1   5      602.95      576.87     16.04 o
  -1   1   5       13.33       17.11      3.57 o
   0   1   5        2.18        2.30      1.29 o
   1   1   5        2.17        4.49      2.01 o
   2   1   5      504.72      484.55     11.01 o
   3   1   5       48.31       51.11      4.37 o
   4   1   5        0.15        1.08      1.43 o
   5   1   5       61.08       56.38      5.45 o
   6   1   5      107.37      126.61     13.97 o
   7   1   5        7.26        3.35      6.40 o
 -10   2   5       67.82       66.43      8.75 o
  -9   2   5        4.99        3.17      3.29 o
  -8   2   5      237.61      252.88     21.74 o
  -7   2   5     1775.50     1660.83     29.17 o
  -6   2   5      346.15      326.32     13.22 o
  -5   2   5       40.57       43.14      5.75 o
  -4   2   5       16.27       19.22      6.00 o
  -3   2   5       38.27       77.00     14.61 o
  -2   2   5       40.05      111.48     27.28 o
  -1   2   5        9.13       60.51     20.03 o
   0   2   5        0.00        1.39      1.12 o
   1   2   5       17.58       18.41      2.85 o
   2   2   5        1.21       61.83     14.41 o
   3   2   5        6.78       21.24      8.41 o
   4   2   5        7.91       14.31      6.06 o
   5   2   5        0.10        2.50      1.44 o
   6   2   5      395.26      373.81     12.81 o
   7   2   5      439.10      484.03     33.84 o
 -10   3   5       58.25       59.16      7.03 o
  -9   3   5       29.08       28.57      5.28 o
  -8   3   5       69.77       71.46      7.38 o
  -7   3   5      121.62      174.27     11.95 o
  -6   3   5      111.94      128.98     10.37 o
  -5   3   5       14.34       12.42      3.99 o
  -4   3   5      761.25      722.24     17.99 o
  -3   3   5       57.35       94.79     11.14 o
  -2   3   5       31.26       39.72      5.46 o
  -1   3   5      514.47      539.59     21.61 o
   0   3   5       35.39       29.65      2.81 o
   1   3   5       58.56       80.78     20.28 o
   2   3   5      198.04      189.64      7.27 o
   3   3   5      301.18      295.07      9.42 o
   4   3   5      266.02      244.72      8.94 o
   5   3   5       16.48       17.72      3.81 o
   6   3   5      106.55      122.78     14.60 o
   7   3   5      257.59      246.61     18.91 o
 -10   4   5        3.67        3.71      3.25 o
  -9   4   5       61.41       60.69      6.71 o
  -8   4   5       36.31       35.52      6.38 o
  -7   4   5      302.32      284.89     12.17 o
  -6   4   5       67.79       55.36      5.91 o
  -5   4   5       30.05       55.18     15.77 o
  -4   4   5       31.02       46.04     12.47 o
  -3   4   5      244.76      266.23     11.15 o
  -2   4   5       31.73       40.44      6.02 o
  -1   4   5      498.90      528.93     21.05 o
   0   4   5        0.42        2.92      1.33 o
   1   4   5      975.58      998.22     12.71 o
   2   4   5       32.68       46.40      7.20 o
   3   4   5      177.15      184.70     11.26 o
   4   4   5       19.01       32.66      6.48 o
   5   4   5       16.70       14.79      3.28 o
   6   4   5       13.81       14.88      3.97 o
   7   4   5      245.80      205.00     17.95 o
 -10   5   5        0.83        1.39      2.70 o
  -9   5   5        8.17        5.40      3.40 o
  -8   5   5       63.11       55.96      7.27 o
  -7   5   5      272.62      267.39     12.08 o
  -6   5   5       49.81       90.91     20.81 o
  -5   5   5      334.14      345.14     12.88 o
  -4   5   5       29.26       70.49     22.37 o
  -3   5   5      207.23      260.79     10.63 o
  -2   5   5       77.84       80.05      7.08 o
  -1   5   5       26.77      104.40      5.13 o
   0   5   5       53.78       63.16      5.34 o
   1   5   5       90.89       97.40      6.82 o
   2   5   5       13.57       13.22      2.62 o
   3   5   5       58.52       87.15      5.64 o
   4   5   5       78.54       75.32      8.38 o
   5   5   5       38.10       40.28      6.60 o
   6   5   5       19.50       16.83      4.69 o
   7   5   5        0.05        5.83      6.04 o
 -10   6   5        6.09        8.76      8.73 o
  -9   6   5       11.34       11.71      5.72 o
  -8   6   5      122.20      142.68     22.56 o
  -7   6   5      106.34      105.33      7.62 o
  -6   6   5      461.36      432.78     14.69 o
  -5   6   5       28.13       43.05     13.95 o
  -4   6   5      470.11      448.63     14.10 o
  -3   6   5      371.62      413.02     21.35 o
  -2   6   5       15.09       13.90      2.55 o
  -1   6   5      638.02      592.68     10.21 o
   0   6   5      110.83      138.03      8.35 o
   1   6   5       22.11       24.72      3.69 o
   2   6   5        0.65        2.87      2.11 o
   3   6   5      331.53      340.82      9.86 o
   4   6   5       86.23      101.63      9.79 o
   5   6   5       37.81       38.90      6.55 o
   6   6   5       32.05       23.86      5.51 o
 -10   7   5      202.79      185.36     14.92 o
  -9   7   5      113.59      106.66      9.49 o
  -8   7   5      596.79      531.81     15.22 o
  -7   7   5        1.71        7.17      3.42 o
  -6   7   5       56.85       65.11     13.53 o
  -5   7   5        0.02        2.40      2.97 o
  -4   7   5       25.52       74.47     18.93 o
  -3   7   5      296.26      328.74     12.23 o
  -2   7   5        0.28        1.03      1.11 o
  -1   7   5       71.58      105.68     21.75 o
   0   7   5      331.15      330.09      8.60 o
   1   7   5       25.38       30.19      3.73 o
   2   7   5       31.56       32.28      3.32 o
   3   7   5        0.74       13.17      9.37 o
   4   7   5       42.50       44.39      6.73 o
   5   7   5       77.36       75.36      9.13 o
   6   7   5        9.70        6.65      3.55 o
 -10   8   5        2.44        3.37      5.21 o
  -9   8   5        1.05        3.01      3.11 o
  -8   8   5        2.63        5.58      3.88 o
  -7   8   5       20.54       22.70      4.63 o
  -6   8   5        4.23        7.26      3.47 o
  -5   8   5        2.97        4.73      4.95 o
  -4   8   5      198.06      179.94     10.47 o
  -3   8   5        0.39        0.38      1.17 o
  -2   8   5       15.67       14.67      2.48 o
  -1   8   5        8.61       12.44      3.23 o
   0   8   5      141.62      175.17      9.68 o
   1   8   5       66.38       68.85      4.86 o
   2   8   5        0.05        1.38      1.48 o
   3   8   5        2.45        2.56      2.00 o
   4   8   5        1.43        3.68      2.89 o
   5   8   5       73.63       77.19      9.18 o
   6   8   5        6.37        4.11      3.23 o
 -10   9   5       35.00       27.55      8.24 o
  -9   9   5       23.03       17.77      4.25 o
  -8   9   5       72.98       69.16      6.87 o
  -7   9   5      101.75       95.40      7.86 o
  -6   9   5       27.58       22.48      4.18 o
  -5   9   5      461.78      436.46     14.43 o
  -4   9   5      122.66      125.46      6.72 o
  -3   9   5        2.42        3.59      2.36 o
  -2   9   5       36.12       32.15      3.93 o
  -1   9   5      325.54      335.29      8.68 o
   0   9   5      288.95      306.03     11.87 o
   1   9   5      160.32      155.76      6.93 o
   2   9   5       75.59       78.72      4.53 o
   3   9   5       48.07       42.58      5.60 o
   4   9   5       45.90       45.64      6.22 o
   5   9   5       17.47       12.76      4.33 o
   6   9   5       11.04       10.16      3.51 o
  -9  10   5        8.33       11.07      5.22 o
  -8  10   5        4.18        1.93      2.74 o
  -7  10   5       78.59       71.08      6.90 o
  -6  10   5       22.53       20.00      4.19 o
  -5  10   5        1.28        3.99      2.21 o
  -4  10   5      127.39      140.02      7.23 o
  -3  10   5       10.98        7.65      1.94 o
  -2  10   5       54.16       55.86      4.78 o
  -1  10   5      245.35      264.99      8.32 o
   0  10   5     1131.90     1114.51     21.79 o
   1  10   5       41.83       48.66      4.72 o
   2  10   5       65.68       68.53      5.84 o
   3  10   5        0.32        1.38      1.60 o
   4  10   5       72.53       71.25      8.00 o
   5  10   5        3.99        2.63      3.45 o
   6  10   5        1.72        2.42      3.73 o
  -9  11   5       57.21       52.76      9.50 o
  -8  11   5       66.12       55.76      6.34 o
  -7  11   5       55.33       45.46      6.01 o
  -6  11   5       28.56       33.34      5.22 o
  -5  11   5        5.51        4.12      2.55 o
  -4  11   5       21.99       17.41      4.23 o
  -3  11   5        3.57        3.02      1.81 o
  -2  11   5      359.45      362.71      9.42 o
  -1  11   5        0.27        0.76      2.52 o
   0  11   5       65.48       62.02      5.02 o
   1  11   5       54.11       53.56      4.25 o
   2  11   5        4.32        2.52      3.39 o
   3  11   5        0.10        0.62      2.13 o
   4  11   5      204.88      220.11     12.02 o
   5  11   5      149.94      151.42      9.93 o
   6  11   5       26.06       21.72     10.55 o
  -9  12   5       11.94        8.36      6.53 o
  -8  12   5       79.66       65.14      6.86 o
  -7  12   5        6.08        5.70      3.62 o
  -6  12   5      153.35      145.70      8.49 o
  -5  12   5      108.56      119.30      7.44 o
  -4  12   5      664.05      656.83     23.41 o
  -3  12   5      139.63      150.13      6.51 o
  -2  12   5        5.48        1.85      2.02 o
  -1  12   5        2.46        2.82      1.97 o
   0  12   5        0.21        0.18      1.74 o
   1  12   5       17.86       19.54      3.51 o
   2  12   5        4.35        2.31      2.37 o
   3  12   5       11.98        9.35      3.06 o
   4  12   5       25.19       23.64      5.34 o
   5  12   5       18.49       13.60      4.85 o
  -8  13   5        0.14       -1.16      4.40 o
  -7  13   5      154.71      132.03      8.44 o
  -6  13   5        2.33        0.96      2.34 o
  -5  13   5      484.94      490.70     12.56 o
  -4  13   5      276.75      260.18      8.15 o
  -3  13   5       63.08       60.06      4.58 o
  -2  13   5       18.66       15.97      2.82 o
  -1  13   5       76.91       76.56      4.69 o
   0  13   5       31.33       28.57      3.21 o
   1  13   5        0.04        0.82      1.27 o
   2  13   5       70.85       69.87      8.21 o
   3  13   5      134.00      131.25      9.72 o
   4  13   5      603.88      608.24     19.36 o
   5  13   5      192.83      200.13     13.64 o
  -8  14   5       75.66       82.95     11.82 o
  -7  14   5       11.92       13.73      4.97 o
  -6  14   5      117.40      109.55      8.24 o
  -5  14   5      110.93      113.17      7.31 o
  -4  14   5      659.27      670.60     15.01 o
  -3  14   5      959.76      969.46     14.48 o
  -2  14   5       12.93       14.08      2.88 o
  -1  14   5        0.35        1.81      1.58 o
   0  14   5      265.30      270.74      8.76 o
   1  14   5      151.26      156.01      9.65 o
   2  14   5      121.83      120.62      8.75 o
   3  14   5       99.82       85.44     10.04 o
   4  14   5      140.18      138.76     10.69 o
   5  14   5       15.58       11.07      6.42 o
  -8  15   5       61.91       67.73     11.47 o
  -7  15   5       19.57       15.70      6.92 o
  -6  15   5        1.24        0.00      2.22 o
  -5  15   5      144.32      133.22      7.73 o
  -4  15   5      148.92      142.57      6.75 o
  -3  15   5      495.52      497.35     10.75 o
  -2  15   5       19.13       21.47      3.35 o
  -1  15   5       64.03       62.37      4.48 o
   0  15   5        2.35        0.63      2.08 o
   1  15   5        4.05        5.85      3.23 o
   2  15   5      154.18      171.85     10.08 o
   3  15   5      487.66      505.96     17.27 o
   4  15   5       62.74       53.13      6.76 o
  -7  16   5       86.84       92.96     13.32 o
  -6  16   5       54.38       48.08      6.05 o
  -5  16   5      188.23      176.28      8.81 o
  -4  16   5      216.68      212.97      9.35 o
  -3  16   5       37.16       30.37      3.56 o
  -2  16   5       34.79       42.62      4.19 o
  -1  16   5       73.15       66.73      5.23 o
   0  16   5       49.29       53.77      5.92 o
   1  16   5       19.16       18.43      3.95 o
   2  16   5      181.26      181.98     11.81 o
   3  16   5      163.86      151.22     13.67 o
   4  16   5       97.15      101.87      8.76 o
  -7  17   5        3.52        1.78      5.80 o
  -6  17   5       36.37       27.51      6.04 o
  -5  17   5      107.06      110.57      7.42 o
  -4  17   5       33.68       30.66      4.64 o
  -3  17   5      250.20      254.32      8.34 o
  -2  17   5       15.86       13.85      3.20 o
  -1  17   5       71.42       71.97      5.61 o
   0  17   5       35.40       32.60      5.91 o
   1  17   5       37.07       38.20      5.94 o
   2  17   5       61.11       52.73      6.99 o
   3  17   5      239.93      238.22     16.03 o
  -6  18   5       73.20       79.14     11.05 o
  -5  18   5       10.90        7.15      2.61 o
  -4  18   5       16.07       13.04      3.22 o
  -3  18   5       14.09       10.86      2.71 o
  -2  18   5      104.37      103.49      6.76 o
  -1  18   5       88.99       90.37      8.41 o
   0  18   5       36.29       33.18      5.92 o
   1  18   5      137.19      127.13     10.94 o
   2  18   5        0.89        0.61      2.24 o
  -5  19   5        3.33       12.01      6.97 o
  -4  19   5        3.77        2.27      2.52 o
  -3  19   5       65.98       64.32      5.52 o
  -2  19   5       11.37        6.62      2.70 o
  -1  19   5      129.86      123.69      8.98 o
   0  19   5       16.03       11.72      3.73 o
   1  19   5      117.12      112.58     10.92 o
   2  19   5       20.76       17.52      4.43 o
  -4  20   5       69.49       74.84      9.76 o
  -3  20   5       67.82       71.45      7.24 o
  -2  20   5      172.15      163.65     13.23 o
  -1  20   5        8.48        5.43      2.96 o
   0  20   5       31.04       27.99      5.92 o
   1  20   5       87.48       96.90     18.32 o
  -2  21   5       22.05       21.78      9.35 o
 -10   0   6      166.28      153.60     16.56 o
  -9   0   6        2.52        6.33      6.30 o
  -8   0   6        0.61      185.51     14.22 o
  -7   0   6      128.81      155.23     12.85 o
  -6   0   6        0.20        8.13      4.31 o
  -5   0   6      115.64      148.08     13.25 o
  -4   0   6       76.18       65.30     10.61 o
  -3   0   6      302.68      265.25     17.36 o
  -2   0   6        1.39        4.37      5.98 o
  -1   0   6      783.76      936.94     36.31 o
   0   0   6     7150.20     6632.69    112.07 o
   1   0   6       34.39       77.67     13.03 o
   2   0   6      139.27      142.83     10.14 o
   3   0   6       15.52        8.98      3.52 o
   4   0   6      199.60      181.10     16.58 o
   5   0   6      150.53      129.95     16.90 o
 -10   1   6       12.24       24.72      6.21 o
  -9   1   6       18.69       24.15      5.83 o
  -8   1   6     1123.40     1045.06     22.67 o
  -7   1   6      239.52      235.75     10.77 o
  -6   1   6       67.27       61.78      6.44 o
  -5   1   6      317.06      319.33     13.23 o
  -4   1   6        5.66       54.11     17.25 o
  -3   1   6        1.00       27.24     13.82 o
  -2   1   6        7.32       13.53      4.09 o
  -1   1   6      726.83      815.76     29.66 o
   0   1   6     1300.06     1465.70     84.51 o
   1   1   6      310.21      300.99      9.94 o
   2   1   6      105.35      108.02      8.36 o
   3   1   6        3.39        2.11      1.36 o
   4   1   6        9.21       15.75      6.42 o
   5   1   6       13.04       15.91      3.87 o
 -10   2   6        6.77        6.24      3.53 o
  -9   2   6       45.57       45.96      6.60 o
  -8   2   6       42.76      121.92     45.42 o
  -7   2   6       32.46      102.54     21.73 o
  -6   2   6       13.98       19.16      4.70 o
  -5   2   6      114.17      143.26      9.27 o
  -4   2   6      433.43      445.73     16.56 o
  -3   2   6        2.65        5.93      3.66 o
  -2   2   6       47.58       43.37      6.01 o
  -1   2   6      367.71      459.86     20.24 o
   0   2   6      112.30      119.23     15.72 o
   1   2   6      144.13      158.77      9.03 o
   2   2   6        0.93        5.67      3.54 o
   3   2   6       18.33       13.27      2.56 o
   4   2   6        4.35       17.25      9.66 o
   5   2   6       16.09       12.14      2.98 o
 -10   3   6       32.67       28.44      5.40 o
  -9   3   6       80.16       84.37      8.11 o
  -8   3   6      165.45      149.60      9.65 o
  -7   3   6      619.61      565.55     15.94 o
  -6   3   6        7.10        4.91      3.12 o
  -5   3   6      296.82      283.48     12.29 o
  -4   3   6       86.97      162.85     10.48 o
  -3   3   6       59.76       75.92      9.90 o
  -2   3   6       25.71       23.80      5.05 o
  -1   3   6      349.41      397.65     16.40 o
   0   3   6       46.57       61.11      8.45 o
   1   3   6       43.54       57.89      5.10 o
   2   3   6        8.11        8.39      2.39 o
   3   3   6        1.39        5.74      4.20 o
   4   3   6      429.84      390.79     15.50 o
   5   3   6        8.91        7.07      2.47 o
 -10   4   6       11.19        7.62      4.01 o
  -9   4   6       82.70       86.15      9.45 o
  -8   4   6      151.42      144.23      9.46 o
  -7   4   6       98.30      155.96     13.51 o
  -6   4   6       18.99       25.41      4.87 o
  -5   4   6       23.98       56.70      6.46 o
  -4   4   6      539.90      560.41     17.14 o
  -3   4   6      191.19      202.18     11.05 o
  -2   4   6        1.51       10.63      4.37 o
  -1   4   6       50.89       89.23     12.70 o
   0   4   6       18.76       20.83      3.17 o
   1   4   6      102.57      103.10      5.27 o
   2   4   6        9.00        7.83      2.35 o
   3   4   6      187.51      162.71      7.25 o
   4   4   6        2.06        6.00      6.22 o
   5   4   6       26.84       23.31      5.87 o
 -10   5   6        2.18        1.75      3.08 o
  -9   5   6       19.71       16.06      4.80 o
  -8   5   6        2.58        4.50      4.57 o
  -7   5   6      404.50      391.56     14.18 o
  -6   5   6      133.23      118.84      8.09 o
  -5   5   6      169.67      177.86     10.44 o
  -4   5   6      161.82      219.36     29.85 o
  -3   5   6       75.14       89.72      8.76 o
  -2   5   6      127.23      138.85     10.11 o
  -1   5   6       99.97       98.45      7.60 o
   0   5   6       30.95       28.23      4.38 o
   1   5   6       19.61       19.15      3.14 o
   2   5   6        0.18        1.00      1.47 o
   3   5   6       36.79       47.76      6.42 o
   4   5   6      111.10       94.33      9.82 o
   5   5   6        4.20        5.50      2.66 o
  -9   6   6        8.92        8.99      4.07 o
  -8   6   6       11.84       16.98      4.62 o
  -7   6   6       12.96       29.17     14.42 o
  -6   6   6        7.81       12.99      4.23 o
  -5   6   6       60.19       75.69      7.20 o
  -4   6   6        2.55       10.81      6.84 o
  -3   6   6       24.91       34.44      6.58 o
  -2   6   6        6.07       10.85      4.89 o
  -1   6   6        0.12       13.40      5.12 o
   0   6   6       15.10       12.57      2.34 o
   1   6   6        2.76        3.17      1.70 o
   2   6   6       50.47       42.47      3.89 o
   3   6   6       74.24       68.19      5.44 o
   4   6   6        5.59        7.10      3.09 o
   5   6   6        1.19        1.15      1.77 o
  -9   7   6        0.39        0.10      2.51 o
  -8   7   6       47.98       44.24      6.69 o
  -7   7   6        9.63        9.93      5.91 o
  -6   7   6       10.81        7.25      3.72 o
  -5   7   6       68.50       66.26      6.56 o
  -4   7   6        3.40        3.17      3.22 o
  -3   7   6       49.26       70.76     15.63 o
  -2   7   6        1.33        5.31      8.07 o
  -1   7   6       64.67       60.70      6.86 o
   0   7   6       16.62       15.15      2.48 o
   1   7   6        9.62        9.55      4.13 o
   2   7   6       16.91       16.78      2.85 o
   3   7   6      178.76      180.39     13.43 o
   4   7   6        0.60        2.67      2.64 o
   5   7   6       26.42       25.06      5.72 o
  -9   8   6       20.63       19.27      4.89 o
  -8   8   6       50.46       52.69      6.95 o
  -7   8   6      749.90      692.18     18.45 o
  -6   8   6       13.37       13.04      4.58 o
  -5   8   6        2.12        7.59      3.68 o
  -4   8   6       25.61       25.62      5.45 o
  -3   8   6      327.79      322.79     13.22 o
  -2   8   6      211.68      206.35     11.36 o
  -1   8   6       12.55       15.06      4.68 o
   0   8   6        0.01        2.26      1.91 o
   1   8   6      257.77      256.62      7.65 o
   2   8   6       13.90       12.01      2.42 o
   3   8   6       16.23       13.54      6.12 o
   4   8   6       43.77       36.26      5.52 o
   5   8   6        3.15        0.67      2.63 o
  -9   9   6       47.63       33.97      5.90 o
  -8   9   6       33.87       26.58      5.25 o
  -7   9   6       75.94      133.16     20.12 o
  -6   9   6       36.26       36.82      6.02 o
  -5   9   6       48.48       46.03      5.89 o
  -4   9   6       34.48       34.74      6.42 o
  -3   9   6        1.14        4.70      7.84 o
  -2   9   6       59.32       74.60      7.81 o
  -1   9   6      256.31      257.46      8.92 o
   0   9   6       22.88       22.49      3.36 o
   1   9   6       40.36       50.32      6.18 o
   2   9   6       48.02       50.20      5.44 o
   3   9   6       31.10       21.91      4.67 o
   4   9   6        0.03        2.39      2.47 o
   5   9   6       15.89       13.10      8.25 o
  -9  10   6       12.41       10.51      4.36 o
  -8  10   6       17.39       12.93      4.43 o
  -7  10   6      256.59      245.92     12.01 o
  -6  10   6      105.41      109.05     10.22 o
  -5  10   6       75.16       71.14      7.14 o
  -4  10   6       34.44       35.12      6.20 o
  -3  10   6        1.95        1.16      2.44 o
  -2  10   6      103.98       99.74      8.41 o
  -1  10   6       27.19       37.37      9.20 o
   0  10   6       47.33       44.69      4.17 o
   1  10   6      117.61      116.60      5.62 o
   2  10   6       19.51       16.48      4.09 o
   3  10   6        4.60        1.76      2.24 o
   4  10   6       57.81       41.48      6.35 o
  -8  11   6       78.53       72.35      8.04 o
  -7  11   6      114.45      114.99      8.83 o
  -6  11   6      313.62      305.31     12.87 o
  -5  11   6       44.64       60.97      9.10 o
  -4  11   6       96.73       92.31      8.76 o
  -3  11   6       14.33       17.16      4.27 o
  -2  11   6       80.35       89.50      7.42 o
  -1  11   6       45.33       41.75      4.15 o
   0  11   6        3.22        2.19      1.61 o
   1  11   6        1.81        1.76      2.13 o
   2  11   6      107.85      106.73      7.76 o
   3  11   6       38.69       39.41      6.02 o
   4  11   6       56.82       51.81      7.27 o
  -8  12   6       17.03       17.02      4.77 o
  -7  12   6      247.56      219.86     11.30 o
  -6  12   6      123.86      127.46      9.35 o
  -5  12   6     1087.66     1111.16     22.98 o
  -4  12   6      122.40      112.64      9.72 o
  -3  12   6       51.57       47.75      6.60 o
  -2  12   6       37.67       35.24      5.45 o
  -1  12   6        2.50        2.90      2.00 o
   0  12   6      125.35      122.68      6.56 o
   1  12   6        9.56        6.60      3.35 o
   2  12   6      148.41      143.30      9.77 o
   3  12   6       76.60       61.70      7.29 o
   4  12   6      174.53      172.93     12.32 o
  -8  13   6        0.02        2.84      4.28 o
  -7  13   6        1.65        2.03      3.50 o
  -6  13   6      189.92      180.39     10.78 o
  -5  13   6      183.57      177.04     14.76 o
  -4  13   6      542.24      535.60     19.43 o
  -3  13   6      137.92      131.39      9.23 o
  -2  13   6        1.79        1.55      2.02 o
  -1  13   6        2.87        1.45      1.68 o
   0  13   6        7.14        4.20      2.15 o
   1  13   6        6.74        4.25      2.77 o
   2  13   6       11.37        6.92      2.89 o
   3  13   6       71.89       80.93      9.35 o
  -7  14   6       49.71       47.28      6.56 o
  -6  14   6       27.55       22.53      5.26 o
  -5  14   6       18.12       19.14      5.69 o
  -4  14   6      173.97      180.62     11.44 o
  -3  14   6      163.46      149.25      9.96 o
  -2  14   6        4.98        2.16      1.91 o
  -1  14   6        2.09        1.14      2.11 o
   0  14   6        5.93        8.47      3.23 o
   1  14   6       70.68       63.73      6.57 o
   2  14   6      112.30      122.06     14.83 o
   3  14   6      305.36      303.80     16.04 o
  -7  15   6        6.48        5.05      3.51 o
  -6  15   6       50.75       53.57      6.55 o
  -5  15   6      325.23      332.45     14.29 o
  -4  15   6       70.71       74.48      8.22 o
  -3  15   6      243.64      253.47     12.59 o
  -2  15   6      278.46      266.68     11.43 o
  -1  15   6       30.26       19.57      4.46 o
   0  15   6        9.83        4.71      4.35 o
   1  15   6       27.79       18.52      4.53 o
   2  15   6      307.01      285.56     18.56 o
  -6  16   6        0.32        0.73      2.91 o
  -5  16   6       16.32        9.93      3.45 o
  -4  16   6        8.62        6.83      3.30 o
  -3  16   6      381.51      371.18     17.16 o
  -2  16   6       38.86       33.65      5.77 o
  -1  16   6      118.96      117.66      9.64 o
   0  16   6      385.14      372.70     15.63 o
   1  16   6      140.32      140.51     14.01 o
   2  16   6      128.81      105.66     11.27 o
  -5  17   6        0.05        0.59      2.76 o
  -4  17   6       26.31       27.22      5.58 o
  -3  17   6      102.04       94.23      9.06 o
  -2  17   6       76.33       75.76      8.35 o
  -1  17   6       89.83       79.54      8.07 o
   0  17   6       22.58       17.36      6.20 o
   1  17   6       99.91      101.76     11.11 o
  -4  18   6       56.37       58.62      8.45 o
  -3  18   6       64.96       64.84      8.24 o
  -2  18   6        0.01        1.32      5.13 o
  -1  18   6      405.96      406.09     21.69 o
   0  18   6       51.59       49.13     13.28 o
  -9   1   7        7.16        5.55      3.57 o
  -8   1   7      232.62      223.38     11.85 o
  -7   1   7      164.79      221.53     36.66 o
  -6   1   7       58.63       59.45      7.08 o
  -5   1   7       21.55       23.37      5.00 o
  -4   1   7       14.64       13.08      3.83 o
  -3   1   7       81.02      100.71      8.18 o
  -2   1   7      106.01      105.67      8.30 o
  -1   1   7       12.49       15.03      5.27 o
   0   1   7        2.03        3.65      2.82 o
   1   1   7        0.16        2.75      2.48 o
   2   1   7      116.35      109.44      9.73 o
   3   1   7       15.45       16.84      4.21 o
   4   1   7        0.01        1.40      1.67 o
  -9   2   7        7.04        5.13      4.02 o
  -8   2   7      232.86      244.64     12.62 o
  -7   2   7      707.28      673.47     18.66 o
  -6   2   7       92.66      101.38      8.43 o
  -5   2   7       40.82       40.71      6.37 o
  -4   2   7       49.11       61.68     10.21 o
  -3   2   7        3.66       12.25      5.10 o
  -2   2   7       20.61       30.70      5.44 o
  -1   2   7       14.59       31.98      5.99 o
   0   2   7        0.30        2.90      2.18 o
   1   2   7       39.28       29.46      5.28 o
   2   2   7        3.28       27.07      5.59 o
   3   2   7        4.70       10.10      3.50 o
   4   2   7       21.28       11.56      3.77 o
  -9   3   7        3.55        8.01      4.42 o
  -8   3   7       82.04       87.98     10.79 o
  -7   3   7      186.64      247.13     30.79 o
  -6   3   7       75.56       87.33      8.30 o
  -5   3   7       19.10       18.14      4.85 o
  -4   3   7      263.05      279.34     12.89 o
  -3   3   7       14.99       21.58      4.73 o
  -2   3   7       36.55       35.59      5.42 o
  -1   3   7      176.28      158.31     10.87 o
   0   3   7       26.59       19.10      4.14 o
   1   3   7        2.90       10.41      4.66 o
   2   3   7       79.09       87.94      9.60 o
   3   3   7      184.52      152.95     11.43 o
   4   3   7       91.28       54.69     23.66 o
  -9   4   7       38.22       37.44      6.56 o
  -8   4   7        7.30       11.28      4.29 o
  -7   4   7      118.48      132.91      9.84 o
  -6   4   7       42.01       48.39      6.72 o
  -5   4   7       23.74       33.56      6.81 o
  -4   4   7       44.48       72.11     10.68 o
  -3   4   7       72.03       72.91      7.47 o
  -2   4   7        0.20        4.17      2.47 o
  -1   4   7      125.08      143.86     10.21 o
   0   4   7        6.61        4.87      2.68 o
   1   4   7      316.05      285.03     12.27 o
   2   4   7       12.86       13.33      4.02 o
   3   4   7       49.89       43.61     12.56 o
   4   4   7       22.42       16.15      8.34 o
  -9   5   7        5.72        7.35      4.62 o
  -8   5   7       38.74       35.30      5.98 o
  -7   5   7      151.65      157.21     10.85 o
  -6   5   7        3.83       18.77      8.66 o
  -5   5   7      142.66      142.28      9.66 o
  -4   5   7       26.44       65.12     17.79 o
  -3   5   7       77.75       92.89      8.19 o
  -2   5   7       17.18       15.30      4.29 o
  -1   5   7       22.88       37.72      6.09 o
   0   5   7        6.34        8.85      3.21 o
   1   5   7       50.57       74.85     14.29 o
   2   5   7        5.98        6.50      2.94 o
   3   5   7       70.08       62.47     10.13 o
  -8   6   7       20.59       42.99     13.94 o
  -7   6   7       63.22       72.59      7.99 o
  -6   6   7      246.79      227.43     11.88 o
  -5   6   7        0.01       10.20      7.43 o
  -4   6   7      364.33      353.83     13.79 o
  -3   6   7       93.77       98.01      9.14 o
  -2   6   7        2.05        2.69      2.25 o
  -1   6   7      216.40      207.06     11.14 o
   0   6   7       25.73       23.31      5.62 o
   1   6   7        5.65       11.13      4.21 o
   2   6   7        1.38        2.27      2.39 o
   3   6   7      128.06      123.65     14.51 o
  -8   7   7      365.22      336.30     19.22 o
  -7   7   7        0.00        5.73      4.51 o
  -6   7   7       47.75       63.38      8.84 o
  -5   7   7        1.57        6.48      4.13 o
  -4   7   7       24.00       59.26     15.38 o
  -3   7   7      112.42      100.96      9.24 o
  -2   7   7        0.29        3.71      2.46 o
  -1   7   7        6.72       24.50     16.11 o
   0   7   7      177.05      174.11     13.40 o
   1   7   7        1.31        3.87      3.23 o
   2   7   7       23.85       26.77      8.08 o
   3   7   7        6.40        9.92      9.87 o
  -8   8   7       18.00       34.13     12.48 o
  -7   8   7        3.57        7.69      3.43 o
  -6   8   7       19.40       21.28      5.83 o
  -5   8   7       14.38       20.45      7.53 o
  -4   8   7       60.65       63.05      7.60 o
  -3   8   7        0.68        3.51      4.12 o
  -2   8   7        1.70        2.15      2.71 o
  -1   8   7       39.89       32.66      5.76 o
   0   8   7       35.10       48.39      7.70 o
   1   8   7       24.72       20.56      4.61 o
   2   8   7        2.75        3.26      4.72 o
   3   8   7        0.04        2.39      3.94 o
  -8   9   7       44.78       46.75      7.12 o
  -7   9   7       88.63       89.98      8.64 o
  -6   9   7       18.53       22.15      5.24 o
  -5   9   7      169.25      167.58     10.68 o
  -4   9   7       19.73       24.21      6.35 o
  -3   9   7        0.41        5.06      3.57 o
  -2   9   7       81.27       67.02      7.16 o
  -1   9   7      178.77      170.85     10.11 o
   0   9   7      197.42      184.01     11.74 o
   1   9   7       85.17       77.47     11.12 o
   2   9   7       21.32       25.50      7.83 o
   3   9   7       26.54       23.95      7.74 o
  -7  10   7       10.91        5.33      3.73 o
  -6  10   7       25.48       22.01      5.61 o
  -5  10   7        1.48       15.50      5.28 o
  -4  10   7      102.84      111.37     10.47 o
  -3  10   7        3.00        5.27      3.39 o
  -2  10   7        1.44        2.79      2.67 o
  -1  10   7      168.80      173.55     10.69 o
   0  10   7      335.58      331.69     15.62 o
   1  10   7        1.38        6.43      6.20 o
   2  10   7       30.57       29.90      8.37 o
  -7  11   7       37.09       32.74      6.53 o
  -6  11   7        5.68        4.47      3.90 o
  -5  11   7        7.33        5.80      3.48 o
  -4  11   7       25.19       26.89      6.07 o
  -3  11   7        6.43        9.51      4.39 o
  -2  11   7      160.21      158.44     10.25 o
  -1  11   7        4.19        1.15      2.67 o
   0  11   7       65.08       72.05     11.36 o
   1  11   7       55.76       63.85     10.34 o
   2  11   7        1.07        4.19      5.93 o
  -6  12   7      100.19       87.85      9.29 o
  -5  12   7      103.98      111.72      8.96 o
  -4  12   7      383.01      380.45     14.68 o
  -3  12   7      116.00      115.33     10.14 o
  -2  12   7       14.89       17.76      4.84 o
  -1  12   7        1.17        7.05      3.22 o
   0  12   7        0.32        4.55      6.31 o
   1  12   7        0.01        1.45      5.68 o
  -6  13   7        3.78        3.10      3.22 o
  -5  13   7      289.46      284.28     16.89 o
  -4  13   7      101.29       95.09      9.48 o
  -3  13   7        3.71        7.38      3.92 o
  -2  13   7        5.93        5.82      2.95 o
  -1  13   7       35.22       36.19      6.90 o
   0  13   7       32.74       35.53      9.15 o
   1  13   7        0.39        1.68      4.36 o
  -5  14   7       73.16       83.78      9.08 o
  -4  14   7      419.10      423.79     24.10 o
  -3  14   7      588.76      632.69     22.66 o
  -2  14   7       24.47       40.00      8.40 o
  -1  14   7        1.78        5.85      5.66 o
   0  14   7      100.24       94.39     12.62 o
  -4  15   7       92.83       85.61      8.98 o
  -3  15   7      128.62      127.71     12.21 o
  -2  15   7        0.83        4.05      4.90 o
  -1  15   7       26.45       27.09      8.59 o
  -7   0   8      159.88      160.16     17.86 o
  -6   0   8       19.00       90.44     12.81 o
  -5   0   8       22.28       51.33     10.39 o
  -4   0   8       11.95       10.58      6.42 o
  -3   0   8       78.49       65.88     10.95 o
  -2   0   8        0.00        3.35      5.07 o
  -1   0   8      708.40      717.32     72.25 o
   0   0   8     2054.38     1740.24     66.14 o
   1   0   8       56.46       60.27     10.98 o
  -7   1   8      140.52      138.35     12.35 o
  -6   1   8       35.72       72.02      8.23 o
  -5   1   8       84.39      101.10      9.74 o
  -4   1   8        5.33       16.06      8.77 o
  -3   1   8        3.84        5.06      3.76 o
  -2   1   8       39.80       34.10      5.98 o
  -1   1   8      289.09      319.46     20.93 o
   0   1   8      833.50      800.62     73.36 o
   1   1   8      163.62      140.98     10.97 o
  -7   2   8        0.85       31.82      7.35 o
  -6   2   8        0.01       12.40      4.64 o
  -5   2   8       77.67       96.03      9.94 o
  -4   2   8      205.28      191.78     11.68 o
  -3   2   8        2.11        8.69      4.25 o
  -2   2   8        5.97        6.09      4.10 o
  -1   2   8      246.39      240.22     15.41 o
   0   2   8       39.86       37.23     11.13 o
   1   2   8       25.38       22.04      5.56 o
  -7   3   8      289.82      271.40     17.18 o
  -6   3   8        0.19        0.59      3.35 o
  -5   3   8      177.92      180.11     11.79 o
  -4   3   8       15.64       32.43      7.28 o
  -3   3   8       65.20       70.81      8.63 o
  -2   3   8        5.94        3.14      3.17 o
  -1   3   8      115.53      136.01     13.49 o
   0   3   8       34.93       24.46      4.74 o
   1   3   8       49.95       38.14      6.26 o
  -7   4   8      117.40      145.06     13.05 o
  -6   4   8        2.78        4.12      3.77 o
  -5   4   8        3.30       21.18      6.65 o
  -4   4   8      231.36      246.36     15.47 o
  -3   4   8       84.42       91.67     10.54 o
  -2   4   8        5.97        6.24      3.97 o
  -1   4   8       25.79       33.01      6.17 o
   0   4   8        1.37        2.74      2.35 o
   1   4   8       26.78       29.14      5.69 o
  -7   5   8      181.37      175.32     11.89 o
  -6   5   8       33.61       32.89      6.78 o
  -5   5   8      114.84      112.40      9.52 o
  -4   5   8       37.28       62.83     11.23 o
  -3   5   8        7.90       10.61      4.17 o
  -2   5   8       23.62       29.01      5.86 o
  -1   5   8       31.25       29.84      5.97 o
   0   5   8       26.32       26.52      5.32 o
   1   5   8        6.32        7.00      3.14 o
  -7   6   8       13.37       13.62      8.45 o
  -6   6   8        4.94        7.33      4.89 o
  -5   6   8       26.15       26.98      5.73 o
  -4   6   8        0.87        9.38      7.09 o
  -3   6   8       41.14       34.06      5.95 o
  -2   6   8        0.20        1.38      2.36 o
  -1   6   8        0.84        2.28      2.87 o
   0   6   8        2.07        0.98      2.29 o
   1   6   8        0.76        0.89      2.85 o
  -6   7   8        2.93        1.96      3.76 o
  -5   7   8       43.15       42.84      7.35 o
  -4   7   8        7.20        5.85      3.58 o
  -3   7   8        1.63        5.47      3.28 o
  -2   7   8        3.22        3.44      3.60 o
  -1   7   8       16.53       15.03      4.66 o
   0   7   8        4.88        4.49      2.88 o
  -6   8   8       23.98       18.71      5.65 o
  -5   8   8        5.18        3.71      4.19 o
  -4   8   8        2.63        2.19      3.11 o
  -3   8   8      100.66       90.05      9.55 o
  -2   8   8      100.15       90.09      8.87 o
  -1   8   8        0.00        1.59      3.34 o
   0   8   8       15.97       10.30      4.43 o
  -5   9   8       18.43       15.67      5.12 o
  -4   9   8       23.21       19.33      5.46 o
  -3   9   8        0.92        3.41      3.11 o
  -2   9   8        5.43        8.01      3.41 o
  -1   9   8      123.09      110.64      9.27 o
   0   9   8       11.05       14.12      9.99 o
  -5  10   8       28.95       27.34      6.15 o
  -4  10   8       23.20       25.55      6.10 o
  -3  10   8        9.17        4.60      2.94 o
  -2  10   8       18.65       19.90      4.66 o
  -1  10   8        6.31        4.49      3.47 o
  -3  11   8        8.97       13.17      4.70 o
  -2  11   8       14.16       12.98      9.12 o
 
