# Supplementary material for: Packing polymorphism in the crystal structure of 4,5-dimeth­oxy-2-nitro­benzyl acetate
Source: Acta Crystallogr E Crystallogr Commun. 2015 Apr 11;71(Pt 5):483–6. doi: 10.1107/S2056989015006714 (PMC4420102; doi:10.1107/S2056989015006714)
Supplement: Supplementary file 4 [file e-71-00483-yellowsup3.hkl]

#
# h,k,l, Fc-squared, Fo-squared, sigma(Fo-squared) and status flag
#
data_yellow
_shelx_title ' SX209'
_shelx_refln_list_code          4
_shelx_F_calc_maximum      101.54
_exptl_crystal_F_000       536.00
_reflns_d_resolution_high  0.8255
 
loop_
 _symmetry_equiv_pos_as_xyz
 'x, y, z'
 '-x, y+1/2, -z+1/2'
 '-x, -y, -z'
 'x, -y-1/2, z-1/2'
 
_cell_length_a    10.4760
_cell_length_b    10.7140
_cell_length_c    10.2660
_cell_angle_alpha  90.000
_cell_angle_beta  105.077
_cell_angle_gamma  90.000
 
_shelx_F_squared_multiplier     1.000
 
loop_
 _refln_index_h
 _refln_index_k
 _refln_index_l
 _refln_F_squared_calc
 _refln_F_squared_meas
 _refln_F_squared_sigma
 _refln_observed_status
   2   0   0     1944.59     1698.18     12.15 o
   3   0   0     5593.17     5338.66     36.56 o
   4   0   0     1996.38     1909.80     24.97 o
   5   0   0        0.05        0.53      1.19 o
   6   0   0      132.59      139.05      4.90 o
   7   0   0      118.86      120.89      5.76 o
   8   0   0        2.25        2.57      1.31 o
   9   0   0      214.78      214.07      8.52 o
  10   0   0       28.82       16.96      3.95 o
  11   0   0       46.34       39.28      4.86 o
  12   0   0      445.06      472.88     24.16 o
   2   1   0      632.46      584.20      6.42 o
   3   1   0       12.79        9.33      0.91 o
   4   1   0       37.57       38.76      1.62 o
   5   1   0       40.47       39.44      1.94 o
   6   1   0        0.01        1.37      1.08 o
   7   1   0        9.29       14.49      1.69 o
   8   1   0        3.65        2.04      1.32 o
   9   1   0       93.59      103.49      4.49 o
  10   1   0        7.67        5.37      1.53 o
  11   1   0       22.71       15.69      2.80 o
  12   1   0      331.23      377.75     15.72 o
   0   2   0        8.36        4.26      0.68 o
   1   2   0      326.07      292.92      3.07 o
   2   2   0     5050.86     4487.98     29.31 o
   3   2   0     2335.90     2229.98     21.06 o
   4   2   0      488.46      484.67      6.54 o
   5   2   0      312.10      316.99      4.92 o
   6   2   0     1169.13     1239.64     16.90 o
   7   2   0     1041.11     1179.18     11.65 o
   8   2   0       12.04       10.78      1.62 o
   9   2   0       51.15       48.59      3.23 o
  10   2   0       13.40        6.57      1.62 o
  11   2   0      108.70      106.87      5.13 o
  12   2   0        6.80        3.40      1.93 o
   1   3   0     1699.86     1706.76      9.30 o
   2   3   0      149.96      132.34      2.10 o
   3   3   0      858.18      828.47      6.11 o
   4   3   0       61.64       48.93      1.68 o
   5   3   0      275.75      274.82      4.63 o
   6   3   0     4452.33     4787.69     22.95 o
   7   3   0      537.11      606.16     10.20 o
   8   3   0       28.76       25.16      2.98 o
   9   3   0      417.39      485.00     11.33 o
  10   3   0       59.35       57.93      3.90 o
  11   3   0        3.26        3.04      1.58 o
   0   4   0      717.08      769.31      9.24 o
   1   4   0      898.38      938.86      6.75 o
   2   4   0        6.60       12.30      0.96 o
   3   4   0      764.72      732.24      8.42 o
   4   4   0      164.41      168.36      2.82 o
   5   4   0      449.50      435.18      7.92 o
   6   4   0       11.05        9.86      1.32 o
   7   4   0      287.43      285.43      7.97 o
   8   4   0      196.03      194.58      6.31 o
   9   4   0      129.80      143.87      6.01 o
  10   4   0      118.04      108.68      5.88 o
  11   4   0        0.52        2.00      1.34 o
   1   5   0     6646.28     7385.71     32.94 o
   2   5   0      349.59      352.44      4.59 o
   3   5   0       12.09        9.25      0.98 o
   4   5   0       53.97       52.44      2.53 o
   5   5   0       76.30       66.05      2.95 o
   6   5   0       78.02       84.18      3.51 o
   7   5   0       23.94       21.35      2.34 o
   8   5   0       30.15       20.95      2.71 o
   9   5   0       12.13       10.12      2.08 o
  10   5   0       19.16       19.15      3.26 o
  11   5   0       59.40       52.47      5.05 o
   0   6   0       23.56       50.87      3.45 o
   1   6   0      365.90      400.19      4.99 o
   2   6   0        0.01        1.39      0.85 o
   3   6   0      351.03      397.79      5.31 o
   4   6   0       38.98       39.53      2.56 o
   5   6   0       12.15        9.95      1.70 o
   6   6   0      230.08      232.53      5.50 o
   7   6   0      146.20      153.79      5.63 o
   8   6   0       90.52       78.27      4.29 o
   9   6   0        0.05        2.01      1.92 o
  10   6   0      206.40      251.45     11.20 o
   1   7   0        7.81        6.95      1.01 o
   2   7   0       79.33       80.69      2.90 o
   3   7   0       26.93       16.23      1.34 o
   4   7   0       64.69       60.30      3.24 o
   5   7   0       10.36        6.54      1.58 o
   6   7   0     2027.68     2248.60     45.52 o
   7   7   0     1434.33     1648.51     37.47 o
   8   7   0      320.47      346.98     12.87 o
   9   7   0       14.89       13.11      2.91 o
  10   7   0       46.03       34.92      4.15 o
   0   8   0      471.78      498.95     13.37 o
   1   8   0      198.96      213.86      4.93 o
   2   8   0       46.40       47.84      2.61 o
   3   8   0        0.97        1.80      1.39 o
   4   8   0      100.06      103.75      4.50 o
   5   8   0     2836.47     3158.31     58.26 o
   6   8   0      238.24      264.33      8.12 o
   7   8   0     1498.29     1730.57     39.15 o
   8   8   0     1173.60     1364.13     36.82 o
   9   8   0       12.93        9.57      2.75 o
   1   9   0        0.63        0.61      0.98 o
   2   9   0      162.48      165.12      5.42 o
   3   9   0      129.09      132.98      6.41 o
   4   9   0      176.35      184.73      7.85 o
   5   9   0       10.77        4.12      2.11 o
   6   9   0      277.43      276.92      9.64 o
   7   9   0       81.11       73.95      5.47 o
   8   9   0       39.51       38.77      4.22 o
   0  10   0      542.11      418.96      9.68 o
   1  10   0      249.13      247.27      6.24 o
   2  10   0      345.34      295.07      7.44 o
   3  10   0       12.85       14.58      2.57 o
   4  10   0       35.76       40.25      4.07 o
   5  10   0      201.30      197.24      9.08 o
   6  10   0       46.44       47.15      4.49 o
   7  10   0       11.41        9.95      2.78 o
   1  11   0      947.73      937.71     16.22 o
   2  11   0        4.99        8.16      1.75 o
   3  11   0      101.14      106.53      6.51 o
   4  11   0       30.50       26.83      3.57 o
   5  11   0      104.55      100.02      6.33 o
   6  11   0       62.42       52.55      4.99 o
   0  12   0        0.33        0.46      1.52 o
   1  12   0        4.28        4.40      1.96 o
   2  12   0      205.38      208.42      9.08 o
   3  12   0       14.53        8.56      2.25 o
   4  12   0       12.58       10.01      2.42 o
 -12   1   1       35.37       25.67      4.74 o
 -11   1   1       83.66       85.63      4.91 o
 -10   1   1       36.01       24.00      2.38 o
  -9   1   1      356.45      388.60      8.67 o
  -8   1   1       44.14       33.07      2.32 o
  -7   1   1        7.93        7.51      1.30 o
  -6   1   1      357.22      389.51      5.42 o
  -5   1   1      120.40      110.76      2.77 o
  -4   1   1      579.49      546.61      5.05 o
  -3   1   1     1096.11     1033.77      7.10 o
  -2   1   1        0.47        1.55      0.43 o
  -1   1   1       53.29       47.65      1.44 o
   1   1   1      302.06      282.35      2.47 o
   2   1   1     1174.18     1059.59     15.32 o
   3   1   1     1020.83      994.32     12.26 o
   4   1   1       58.80       48.41      1.94 o
   5   1   1       84.59       73.70      2.65 o
   6   1   1     1266.88     1330.73     11.91 o
   7   1   1      107.30       89.19      3.62 o
   8   1   1      224.57      262.38     10.56 o
   9   1   1      124.64      126.04      6.26 o
  10   1   1       64.62       62.99      4.11 o
  11   1   1       55.86       45.73      3.73 o
 -12   2   1        2.40        1.40      1.45 o
 -11   2   1        6.15        3.22      1.32 o
 -10   2   1        1.91        1.94      1.07 o
  -9   2   1      114.95      121.46      5.23 o
  -8   2   1       37.41       40.14      2.86 o
  -7   2   1       90.31       79.95      2.90 o
  -6   2   1       70.33       74.51      2.47 o
  -5   2   1       79.46       79.32      2.29 o
  -4   2   1      137.21      128.61      2.33 o
  -3   2   1     3688.21     3548.43     26.91 o
  -2   2   1     2216.06     2045.67     13.77 o
  -1   2   1     1597.03     1485.05     15.63 o
   0   2   1     6714.93     6529.08     38.17 o
   1   2   1       17.49       16.72      0.91 o
   2   2   1      158.69      155.05      2.25 o
   3   2   1       76.64       63.50      1.78 o
   4   2   1      249.11      229.03      3.56 o
   5   2   1      207.48      219.49      3.88 o
   6   2   1      246.19      260.93      4.54 o
   7   2   1        0.01        1.00      0.92 o
   8   2   1       26.90       24.76      2.20 o
   9   2   1        1.85        1.30      1.34 o
  10   2   1       30.86       31.03      2.85 o
  11   2   1       29.13       21.74      2.78 o
 -12   3   1        7.78        8.44      2.78 o
 -11   3   1       27.76       21.25      2.72 o
 -10   3   1        0.65        1.63      1.37 o
  -9   3   1       31.67       43.17      3.28 o
  -8   3   1       25.40       16.52      1.70 o
  -7   3   1       11.95        8.73      1.22 o
  -6   3   1       20.12       11.14      1.27 o
  -5   3   1      719.62      681.34      9.85 o
  -4   3   1        9.31        7.68      1.03 o
  -3   3   1     1779.47     1812.84     14.95 o
  -2   3   1      419.52      367.50      7.47 o
  -1   3   1      480.37      394.44      6.74 o
   0   3   1     3756.08     3697.27     24.17 o
   1   3   1        6.80        4.02      0.67 o
   2   3   1     1669.53     1681.75     10.40 o
   3   3   1      100.19       93.72      2.22 o
   4   3   1       91.04       89.43      2.42 o
   5   3   1       84.13       85.46      2.68 o
   6   3   1       12.52        9.67      1.47 o
   7   3   1        0.85        0.82      0.92 o
   8   3   1       49.13       46.48      2.85 o
   9   3   1       22.04       16.06      2.02 o
  10   3   1      250.39      268.60      9.03 o
  11   3   1        0.00        2.32      1.63 o
 -11   4   1       62.88       58.11      4.71 o
 -10   4   1       16.03        9.79      2.11 o
  -9   4   1      131.99      132.48      7.47 o
  -8   4   1       13.10        8.99      1.96 o
  -7   4   1       16.13       10.95      1.69 o
  -6   4   1        1.50        0.93      0.86 o
  -5   4   1        2.95        1.56      1.04 o
  -4   4   1      374.54      347.36      6.18 o
  -3   4   1      937.11      893.42      7.75 o
  -2   4   1      279.18      243.34      4.20 o
  -1   4   1       11.87        6.43      0.88 o
   0   4   1     1352.01     1356.10     11.36 o
   1   4   1      637.55      614.43      6.38 o
   2   4   1        9.78       13.96      1.13 o
   3   4   1       34.09       26.45      1.58 o
   4   4   1      123.80      127.01      2.92 o
   5   4   1      136.82      130.12      3.21 o
   6   4   1      276.43      283.25      5.23 o
   7   4   1       64.36       63.58      3.33 o
   8   4   1      144.66      134.87      4.81 o
   9   4   1       70.30       74.06      5.16 o
  10   4   1        5.51        5.96      2.02 o
  11   4   1        4.04        3.63      1.59 o
 -11   5   1      119.46      114.90      7.44 o
 -10   5   1       94.80       97.58      6.19 o
  -9   5   1        9.32        5.45      2.13 o
  -8   5   1        4.71        4.19      1.58 o
  -7   5   1      121.73      117.74      4.12 o
  -6   5   1      262.75      268.12      5.91 o
  -5   5   1       29.27       26.94      1.94 o
  -4   5   1      942.70      986.17     10.07 o
  -3   5   1       45.23       46.07      2.22 o
  -2   5   1      599.48      616.95      7.67 o
  -1   5   1      610.71      641.53      7.20 o
   0   5   1       12.48       15.35      1.35 o
   1   5   1     1295.56     1399.64     11.85 o
   2   5   1      306.56      299.76      6.01 o
   3   5   1      371.57      358.48      5.09 o
   4   5   1      464.36      503.46      6.12 o
   5   5   1        1.48        0.27      0.54 o
   6   5   1       87.64       75.59      2.85 o
   7   5   1      355.43      392.68      9.09 o
   8   5   1      180.10      176.18      5.61 o
   9   5   1      137.55      135.72      5.64 o
  10   5   1        1.18        1.34      1.49 o
 -11   6   1       28.72       20.46      3.48 o
 -10   6   1        1.96        0.78      1.78 o
  -9   6   1      281.73      311.90     12.52 o
  -8   6   1       26.90       25.88      3.40 o
  -7   6   1      114.91      112.81      5.88 o
  -6   6   1      731.64      771.50     11.42 o
  -5   6   1        5.85        4.76      1.25 o
  -4   6   1      501.80      531.75     10.93 o
  -3   6   1      943.33      989.34     11.16 o
  -2   6   1       87.96       84.06      4.44 o
  -1   6   1      118.55      121.40      3.03 o
   0   6   1      873.00      975.17      8.53 o
   1   6   1      385.84      410.28      5.38 o
   2   6   1       12.93       12.24      1.19 o
   3   6   1     1277.80     1273.57     14.52 o
   4   6   1      286.66      278.97      5.97 o
   5   6   1       62.16       61.36      3.15 o
   6   6   1      429.87      464.93      9.97 o
   7   6   1       11.49        7.21      1.83 o
   8   6   1       21.36       13.90      2.20 o
   9   6   1        2.82        3.22      1.56 o
  10   6   1       33.32       25.95      3.66 o
 -10   7   1       94.78      100.21      7.24 o
  -9   7   1        1.40        6.42      2.29 o
  -8   7   1       17.55       14.89      3.02 o
  -7   7   1       37.47       31.53      3.67 o
  -6   7   1      129.60      133.82      6.20 o
  -5   7   1      375.87      384.56      8.50 o
  -4   7   1        0.99        2.90      1.50 o
  -3   7   1       10.26        7.65      1.69 o
  -2   7   1      529.66      527.01      6.06 o
  -1   7   1      530.08      548.00      9.32 o
   0   7   1       24.40       22.98      1.75 o
   1   7   1        0.03        2.32      1.01 o
   2   7   1      721.26      753.36      7.17 o
   3   7   1      150.14      156.25      4.03 o
   4   7   1       22.83       27.55      2.45 o
   5   7   1        0.14        2.09      1.27 o
   6   7   1        0.70        0.74      1.05 o
   7   7   1      228.65      230.92      7.98 o
   8   7   1       73.48       67.02      4.80 o
   9   7   1      192.65      227.40     10.16 o
  10   7   1       13.53        7.98      3.48 o
  -9   8   1       22.69       25.14      3.82 o
  -8   8   1      190.56      208.63     11.23 o
  -7   8   1      141.95      149.03      7.99 o
  -6   8   1      401.94      453.54     12.41 o
  -5   8   1        4.50        3.73      2.05 o
  -4   8   1       40.33       35.94      3.28 o
  -3   8   1        0.02        2.35      0.87 o
  -2   8   1       44.96       42.14      2.36 o
  -1   8   1       86.54       81.73      3.13 o
   0   8   1        4.98        4.60      1.39 o
   1   8   1      108.87      102.48      3.68 o
   2   8   1        1.85        2.16      1.23 o
   3   8   1      758.74      799.26      9.77 o
   4   8   1      367.82      374.65      9.63 o
   5   8   1      288.73      306.16      6.94 o
   6   8   1       36.25       33.24      3.04 o
   7   8   1      627.17      700.03     17.21 o
   8   8   1        0.80        0.33      1.68 o
   9   8   1       10.81        8.17      2.70 o
  -9   9   1       70.29       64.10      5.74 o
  -8   9   1        4.84        4.80      2.49 o
  -7   9   1       23.82       16.59      3.02 o
  -6   9   1      183.97      196.79      9.08 o
  -5   9   1       37.94       30.26      3.43 o
  -4   9   1      431.54      440.04     11.22 o
  -3   9   1      549.01      574.66     16.03 o
  -2   9   1      112.67      103.60      4.20 o
  -1   9   1      182.20      186.01      5.04 o
   0   9   1      458.18      469.42      9.12 o
   1   9   1      506.71      522.17      9.84 o
   2   9   1       15.75        9.51      1.58 o
   3   9   1      347.43      335.76     11.12 o
   4   9   1       27.28       23.21      2.59 o
   5   9   1        0.68        1.08      1.17 o
   6   9   1       53.50       45.38      4.58 o
   7   9   1       92.08       81.09      5.34 o
   8   9   1        7.27        7.41      2.56 o
  -8  10   1      116.55      126.26      8.17 o
  -7  10   1      109.97      112.88      6.50 o
  -6  10   1      144.65      155.37      7.19 o
  -5  10   1        4.32        4.30      1.86 o
  -4  10   1       59.21       65.54      5.16 o
  -3  10   1       16.08       11.44      2.24 o
  -2  10   1       48.64       50.72      3.32 o
  -1  10   1      110.21      103.96      4.68 o
   0  10   1        3.53        3.81      1.38 o
   1  10   1      104.88      105.73      4.14 o
   2  10   1       41.41       40.47      3.47 o
   3  10   1      207.45      200.98      9.07 o
   4  10   1      143.20      137.04      7.20 o
   5  10   1      233.35      247.85     11.14 o
   6  10   1      106.65      104.33      7.03 o
   7  10   1        0.15        0.79      1.82 o
  -6  11   1        4.22        4.13      2.24 o
  -5  11   1       29.99       26.90      3.77 o
  -4  11   1       15.07       15.28      2.67 o
  -3  11   1        3.10        4.06      2.06 o
  -2  11   1        4.63        4.23      2.07 o
  -1  11   1       13.20        9.24      1.98 o
   0  11   1       10.43       10.30      1.64 o
   1  11   1       30.05       25.40      2.49 o
   2  11   1       36.27       34.21      3.41 o
   3  11   1       39.16       34.03      3.96 o
   4  11   1      102.07      102.55      6.07 o
   5  11   1        0.08        3.06      2.02 o
   6  11   1        0.07        2.22      1.93 o
  -4  12   1        3.04        2.80      2.39 o
  -3  12   1        6.28        6.04      2.46 o
  -2  12   1        1.98        5.61      2.43 o
  -1  12   1        0.77        1.76      2.16 o
   0  12   1        0.61        2.10      1.31 o
   1  12   1        5.08        5.70      1.76 o
   2  12   1      186.26      186.69      7.18 o
   3  12   1      176.22      183.05     10.93 o
   4  12   1       21.63       20.41      3.04 o
 -12   0   2      128.88      132.30      7.21 o
 -11   0   2        0.21        1.92      1.70 o
 -10   0   2       18.54       12.21      2.70 o
  -9   0   2       35.64       35.95      3.75 o
  -8   0   2        2.60        4.65      2.09 o
  -7   0   2      624.87      705.05     18.59 o
  -6   0   2     2526.56     2705.82     29.71 o
  -5   0   2      584.03      557.83      8.28 o
  -4   0   2      244.91      227.63      4.55 o
  -2   0   2        2.76        1.13      1.71 o
  -1   0   2     2065.05     1792.84     12.71 o
   0   0   2     7316.92     6765.63     39.91 o
   1   0   2     4248.73     3325.01     33.22 o
   2   0   2        0.13        0.93      0.52 o
   3   0   2      210.75      234.24     11.17 o
   4   0   2      202.62      212.26      5.25 o
   5   0   2        2.17        1.49      0.90 o
   6   0   2      421.72      419.72      9.00 o
   7   0   2       36.18       26.20      3.21 o
   8   0   2       43.78       41.44      4.38 o
   9   0   2      712.38      802.11     28.83 o
  10   0   2     3678.37     4634.49     98.02 o
  11   0   2      167.33      163.02     21.27 o
 -12   1   2       28.22       23.74      3.05 o
 -11   1   2        6.63        7.06      1.85 o
 -10   1   2        7.15        4.41      1.53 o
  -9   1   2       15.58        9.39      1.73 o
  -8   1   2        0.27        1.67      0.96 o
  -7   1   2       26.71       31.56      2.07 o
  -6   1   2        8.55        5.47      1.16 o
  -5   1   2      229.98      243.01      3.80 o
  -4   1   2      333.41      346.66      3.99 o
  -3   1   2       27.30       22.86      3.49 o
  -2   1   2     8475.60     8012.27    169.52 o
  -1   1   2      306.05      266.96      4.95 o
   0   1   2      132.21      114.34      2.66 o
   1   1   2       66.33       53.95      1.35 o
   2   1   2      575.04      545.94      6.59 o
   3   1   2        2.52        1.23      0.58 o
   4   1   2       88.48      112.68      2.58 o
   5   1   2        2.49        0.82      0.71 o
   6   1   2      380.21      427.87      5.66 o
   7   1   2       13.76       12.40      1.53 o
   8   1   2       22.49       26.03      2.41 o
   9   1   2      255.52      296.11      9.21 o
  10   1   2      670.46      758.36     18.59 o
  11   1   2       87.38       87.77      7.19 o
 -12   2   2        4.04        2.01      1.55 o
 -11   2   2       22.46       16.09      2.58 o
 -10   2   2      233.54      261.69      7.87 o
  -9   2   2      502.37      569.69     11.16 o
  -8   2   2      227.64      242.88      4.94 o
  -7   2   2      161.07      172.70      3.88 o
  -6   2   2      874.70      902.30      8.58 o
  -5   2   2     1252.29     1274.65     14.95 o
  -4   2   2      186.61      168.62      2.55 o
  -3   2   2       50.91       39.88      3.79 o
  -2   2   2      557.91      518.05      6.51 o
  -1   2   2     5152.10     4392.92     41.83 o
   0   2   2     2277.64     2149.98     11.03 o
   1   2   2      451.79      417.19      3.77 o
   2   2   2       81.75       59.14      1.62 o
   3   2   2     2029.93     2113.06     18.50 o
   4   2   2     3230.31     3474.68     30.43 o
   5   2   2        8.77       11.61      1.69 o
   6   2   2      165.77      173.25      3.91 o
   7   2   2       73.99       72.59      3.30 o
   8   2   2      215.71      217.41      6.51 o
   9   2   2       42.48       34.90      2.77 o
  10   2   2       68.23       67.08      3.94 o
  11   2   2       65.34       53.42      4.64 o
 -12   3   2      113.35      122.18      7.78 o
 -11   3   2        3.10        2.78      1.31 o
 -10   3   2      149.28      160.65      6.65 o
  -9   3   2     1813.63     2103.67     40.37 o
  -8   3   2      190.15      212.35      5.46 o
  -7   3   2       18.17       16.49      2.10 o
  -6   3   2      122.25      121.44      2.79 o
  -5   3   2       30.35       26.97      1.28 o
  -4   3   2     1051.12     1040.10     10.77 o
  -3   3   2      174.53      177.14      5.28 o
  -2   3   2     1835.83     1764.96     24.83 o
  -1   3   2       59.59       46.12      1.63 o
   0   3   2     1270.23     1197.21      8.44 o
   1   3   2        0.48        0.26      0.59 o
   2   3   2      248.78      226.29      3.17 o
   3   3   2    10310.48    11357.33     66.56 o
   4   3   2     1394.77     1494.86     11.41 o
   5   3   2      208.36      241.13      4.38 o
   6   3   2      887.08      981.84     13.99 o
   7   3   2      100.51       96.74      3.52 o
   8   3   2        0.84        0.95      1.00 o
   9   3   2        3.85        1.79      1.06 o
  10   3   2       27.87       22.05      2.50 o
  11   3   2       73.79       71.84      6.29 o
 -12   4   2       24.62       18.40      3.49 o
 -11   4   2       50.83       52.41      4.79 o
 -10   4   2       76.77       68.14      5.05 o
  -9   4   2       24.05       20.18      3.03 o
  -8   4   2       77.59       74.27      3.66 o
  -7   4   2       80.39       73.63      3.60 o
  -6   4   2      384.13      355.28     15.26 o
  -5   4   2        5.10        1.82      1.28 o
  -4   4   2      401.90      418.22      7.22 o
  -3   4   2      816.06      886.93     10.06 o
  -2   4   2      599.73      602.53     14.25 o
  -1   4   2       77.11      104.70      2.46 o
   0   4   2      864.27      864.15      8.06 o
   1   4   2       61.87       72.59      2.16 o
   2   4   2     1340.79     1324.18     11.26 o
   3   4   2        1.79        1.46      0.72 o
   4   4   2      724.32      809.29      8.10 o
   5   4   2      471.21      447.86      5.67 o
   6   4   2      359.83      390.28      6.48 o
   7   4   2      291.54      305.42      6.84 o
   8   4   2       18.92       14.91      1.98 o
   9   4   2      153.35      139.49      6.96 o
  10   4   2        3.66        2.44      1.93 o
 -11   5   2       41.15       30.70      3.99 o
 -10   5   2       20.81       21.57      3.33 o
  -9   5   2        3.49        3.33      2.02 o
  -8   5   2        4.62        4.86      2.22 o
  -7   5   2       45.49       41.27      3.57 o
  -6   5   2       44.73       39.95      3.29 o
  -5   5   2       87.87       85.51      4.91 o
  -4   5   2     3042.60     3417.06     25.53 o
  -3   5   2       72.78       84.65      4.72 o
  -2   5   2     5056.28     5448.17    113.92 o
  -1   5   2      616.62      615.14      6.31 o
   0   5   2        0.26        1.95      0.93 o
   1   5   2       37.38       35.03      1.77 o
   2   5   2      442.29      429.08      5.24 o
   3   5   2      383.83      392.30      5.40 o
   4   5   2        2.31        0.45      0.79 o
   5   5   2       15.92       17.39      1.71 o
   6   5   2       62.29       60.58      2.86 o
   7   5   2       63.17       62.34      3.05 o
   8   5   2       72.56       69.94      4.18 o
   9   5   2       73.36       56.35      3.88 o
  10   5   2      164.86      142.81      8.78 o
 -11   6   2       43.37       41.87      4.72 o
 -10   6   2       47.12       51.22      4.81 o
  -9   6   2       30.43       31.73      4.02 o
  -8   6   2       14.12       10.18      2.63 o
  -7   6   2        8.53        6.38      2.22 o
  -6   6   2      174.16      184.62      6.33 o
  -5   6   2       18.99       18.17      2.62 o
  -4   6   2      241.87      263.31      7.22 o
  -3   6   2      105.37      167.48      6.74 o
  -2   6   2      205.94      201.94      6.39 o
  -1   6   2       54.82       86.47      2.55 o
   0   6   2      319.88      392.07      5.36 o
   1   6   2       65.44       76.89      3.68 o
   2   6   2      109.94      119.74      3.16 o
   3   6   2      654.42      675.29      6.93 o
   4   6   2      207.44      206.02      4.87 o
   5   6   2      184.15      184.76      4.27 o
   6   6   2        0.34        0.72      0.76 o
   7   6   2      574.56      650.77     15.96 o
   8   6   2        0.04        1.56      1.19 o
   9   6   2      125.97      120.65      5.90 o
  10   6   2      130.01      120.95      8.81 o
 -10   7   2      867.54     1088.07     51.28 o
  -9   7   2      958.69     1146.13     50.49 o
  -8   7   2        3.34        3.62      1.96 o
  -7   7   2      113.68      117.09      6.05 o
  -6   7   2       53.28       44.53      4.28 o
  -5   7   2       22.13       22.29      3.01 o
  -4   7   2        1.08        1.25      1.53 o
  -3   7   2        3.78        4.18      1.13 o
  -2   7   2       15.92       16.80      1.50 o
  -1   7   2       85.96       88.32      2.91 o
   0   7   2        5.89        4.94      1.42 o
   1   7   2       20.22       14.42      1.45 o
   2   7   2        4.15        2.20      1.10 o
   3   7   2     2764.75     2860.73     32.07 o
   4   7   2     1781.54     1833.62     17.96 o
   5   7   2      613.82      647.78     12.65 o
   6   7   2        9.15        5.06      1.57 o
   7   7   2       86.23       72.64      4.34 o
   8   7   2      245.38      226.61     10.60 o
   9   7   2       62.18       57.41      5.97 o
  -9   8   2      278.44      330.93     10.20 o
  -8   8   2     1852.28     2151.12     55.45 o
  -7   8   2       69.05       66.58      5.02 o
  -6   8   2        9.24        8.71      2.15 o
  -5   8   2       35.95       33.21      3.70 o
  -4   8   2      172.85      185.11      7.95 o
  -3   8   2      359.74      388.62      9.45 o
  -2   8   2       76.90       75.87      2.90 o
  -1   8   2       56.46       57.81      2.76 o
   0   8   2       15.72       13.21      1.65 o
   1   8   2       77.09       85.80      3.21 o
   2   8   2     3301.62     3503.47     19.36 o
   3   8   2      112.73      105.77      3.93 o
   4   8   2     2893.74     3078.90     50.54 o
   5   8   2     2517.52     2737.53     23.60 o
   6   8   2       25.56       18.61      2.93 o
   7   8   2      126.28      132.86      5.98 o
   8   8   2       14.32        6.51      2.45 o
  -9   9   2      165.94      175.63      9.73 o
  -8   9   2        0.57        0.88      1.96 o
  -7   9   2       62.39       67.76      5.46 o
  -6   9   2       63.12       55.08      4.57 o
  -5   9   2      100.06       87.51      5.58 o
  -4   9   2        5.25        6.13      2.23 o
  -3   9   2       13.54       12.47      2.40 o
  -2   9   2        0.01        1.87      0.87 o
  -1   9   2      110.63      112.94      4.21 o
   0   9   2      139.55      152.22      4.93 o
   1   9   2      254.55      277.13      6.70 o
   2   9   2       26.40       24.11      2.07 o
   3   9   2      287.82      292.03      7.36 o
   4   9   2       38.49       33.69      3.12 o
   5   9   2       23.59       19.33      2.56 o
   6   9   2      195.07      205.17      7.63 o
   7   9   2       32.60       27.22      3.53 o
   8   9   2        4.92        7.88      3.56 o
  -8  10   2       51.66       49.65      5.23 o
  -7  10   2       15.73       10.91      2.96 o
  -6  10   2        2.69        3.82      2.15 o
  -5  10   2      149.26      143.35      7.81 o
  -4  10   2      179.05      175.45      9.22 o
  -3  10   2      538.38      431.61     69.77 o
  -2  10   2      177.79      188.65      8.91 o
  -1  10   2      532.06      443.29      8.97 o
   0  10   2       35.28       45.24      3.17 o
   1  10   2       67.12       69.46      3.87 o
   2  10   2      428.10      422.35     11.10 o
   3  10   2       74.34       70.67      5.23 o
   4  10   2       38.77       38.09      3.42 o
   5  10   2       78.40       73.88      5.01 o
   6  10   2       19.92       15.54      3.02 o
   7  10   2        0.70        5.41      2.71 o
  -6  11   2       55.40       49.44      5.12 o
  -5  11   2       15.62       16.09      3.32 o
  -4  11   2      649.19      654.05     26.83 o
  -3  11   2        8.83        7.92      2.67 o
  -2  11   2      921.93      920.79     28.51 o
  -1  11   2        0.00        1.97      1.98 o
   0  11   2      102.40      101.11      6.19 o
   1  11   2       10.69        5.65      1.98 o
   2  11   2      150.97      157.47      8.27 o
   3  11   2       77.56       70.22      7.63 o
   4  11   2        9.93       11.08      2.36 o
   5  11   2       15.28        9.13      2.83 o
  -4  12   2        2.16        1.35      1.79 o
  -3  12   2        0.41       -1.11      1.77 o
  -2  12   2        3.65        2.65      1.66 o
  -1  12   2      127.00      134.45      8.47 o
   0  12   2       20.13       16.99      2.78 o
   1  12   2       47.59       36.82      3.35 o
   2  12   2      125.28      169.97     13.89 o
   3  12   2        3.91        5.02      1.91 o
 -12   1   3       81.20       67.68      4.28 o
 -11   1   3       45.04       34.30      2.83 o
 -10   1   3       22.76       23.37      2.40 o
  -9   1   3       90.93       93.58      3.83 o
  -8   1   3        8.02        5.29      1.39 o
  -7   1   3      286.88      304.05      4.97 o
  -6   1   3      332.25      347.79      5.16 o
  -5   1   3       10.31        5.35      1.12 o
  -4   1   3      211.20      203.78      4.98 o
  -3   1   3      466.36      431.75      7.95 o
  -2   1   3       84.57       71.24      1.73 o
  -1   1   3     1032.10      870.52     12.71 o
   0   1   3     1121.28     1047.09      8.23 o
   1   1   3      136.23       99.33      2.23 o
   2   1   3      213.86      202.97      4.54 o
   3   1   3     2497.95     2606.99     27.93 o
   4   1   3      452.62      436.26      9.42 o
   5   1   3      296.51      299.38      6.21 o
   6   1   3      291.70      280.98      5.46 o
   7   1   3      129.09      129.64      4.42 o
   8   1   3      136.77      149.16      4.68 o
   9   1   3      279.49      312.91     12.58 o
  10   1   3        7.65        4.15      2.27 o
  11   1   3       30.73       28.03      4.15 o
 -12   2   3       47.57       41.81      4.58 o
 -11   2   3        6.32        7.93      2.45 o
 -10   2   3       31.92       22.11      2.56 o
  -9   2   3       47.36       41.61      2.64 o
  -8   2   3        4.85        5.87      1.57 o
  -7   2   3      133.75      130.10      3.41 o
  -6   2   3      934.96      991.72      9.13 o
  -5   2   3      742.49      758.84      6.66 o
  -4   2   3      127.58      140.08      5.56 o
  -3   2   3     4135.30     3888.32     33.29 o
  -2   2   3      136.19      120.60      2.10 o
  -1   2   3      346.86      337.10      4.57 o
   0   2   3        0.10        1.23      0.49 o
   1   2   3      363.70      315.13      4.28 o
   2   2   3      619.15      621.76      6.67 o
   3   2   3      328.53      332.44      4.47 o
   4   2   3       47.98       44.44      1.94 o
   5   2   3       75.68       87.07      2.84 o
   6   2   3       43.60       43.94      2.40 o
   7   2   3       55.49       50.88      2.85 o
   8   2   3      166.49      164.49      4.94 o
   9   2   3        6.62        6.00      2.00 o
  10   2   3      423.15      446.58     19.79 o
 -12   3   3       36.42       35.18      4.41 o
 -11   3   3       10.88        9.85      2.86 o
 -10   3   3        1.00        1.97      2.14 o
  -9   3   3        0.45        3.82      1.69 o
  -8   3   3      136.87      121.69      4.28 o
  -7   3   3        3.13        1.91      0.94 o
  -6   3   3      307.29      322.49      9.92 o
  -5   3   3      128.78      126.48      3.08 o
  -4   3   3       99.17       86.57      3.79 o
  -3   3   3     1874.49     1893.48     26.48 o
  -2   3   3       20.81       17.12      1.59 o
  -1   3   3     1398.47     1360.75      8.79 o
   0   3   3      176.48      162.37      2.82 o
   1   3   3      266.27      254.53      3.56 o
   2   3   3      150.51      177.06      3.73 o
   3   3   3        0.23        0.56      0.90 o
   4   3   3        2.95        4.26      0.92 o
   5   3   3       80.72       89.72      2.81 o
   6   3   3       48.94       40.81      2.24 o
   7   3   3      350.04      360.46      7.94 o
   8   3   3        0.57        1.89      1.18 o
   9   3   3       49.36       39.65      3.48 o
  10   3   3       10.87        7.47      2.11 o
 -12   4   3       54.84       53.52      5.27 o
 -11   4   3        1.06        4.02      2.25 o
 -10   4   3        2.65        1.76      1.86 o
  -9   4   3        3.80        1.78      1.76 o
  -8   4   3        3.59        4.41      2.51 o
  -7   4   3      152.50      157.09      5.80 o
  -6   4   3      277.85      261.48      6.57 o
  -5   4   3      471.47      494.42     12.61 o
  -4   4   3       13.73       13.54      1.89 o
  -3   4   3      612.55      601.92      9.35 o
  -2   4   3       64.30       47.44      3.43 o
  -1   4   3       92.91      103.44      2.56 o
   0   4   3      197.08      180.93      3.28 o
   1   4   3      245.97      259.13      5.05 o
   2   4   3      435.06      454.78      6.72 o
   3   4   3      371.79      373.13      5.51 o
   4   4   3      115.11      119.45      3.62 o
   5   4   3      270.29      282.31      5.24 o
   6   4   3      234.02      244.65      5.23 o
   7   4   3       12.30        8.90      1.63 o
   8   4   3       37.95       32.60      4.91 o
   9   4   3       90.77       82.33      6.40 o
  10   4   3       20.51       15.10      3.32 o
 -11   5   3       13.03        8.19      2.55 o
 -10   5   3       15.14       12.77      2.68 o
  -9   5   3      118.02      119.72      6.69 o
  -8   5   3        1.46        1.06      1.76 o
  -7   5   3      316.53      337.54      9.76 o
  -6   5   3       50.66       46.02      3.47 o
  -5   5   3      285.80      287.19      6.82 o
  -4   5   3      187.11      187.21      8.04 o
  -3   5   3        6.87        4.42      1.11 o
  -2   5   3      754.33      763.73     19.07 o
  -1   5   3      480.40      462.10      6.20 o
   0   5   3      206.95      201.21      3.85 o
   1   5   3      862.33      992.37      9.89 o
   2   5   3       33.43       27.75      1.68 o
   3   5   3      283.10      280.63      5.05 o
   4   5   3      922.53      991.75     11.15 o
   5   5   3      189.96      190.16      4.27 o
   6   5   3      329.86      329.00      7.03 o
   7   5   3        2.45        1.74      1.02 o
   8   5   3       10.65        7.33      2.15 o
   9   5   3       46.55       43.71      4.15 o
  10   5   3        2.68        4.99      1.77 o
 -11   6   3        6.77        2.70      2.50 o
 -10   6   3       23.17       20.68      3.54 o
  -9   6   3      308.51      366.76     11.64 o
  -8   6   3       12.22       13.98      2.90 o
  -7   6   3      272.40      303.23     10.16 o
  -6   6   3      510.45      564.71     14.36 o
  -5   6   3        4.27        2.53      1.73 o
  -4   6   3       33.92       27.62      3.21 o
  -3   6   3      426.44      477.92     10.49 o
  -2   6   3      198.27      195.59      6.20 o
  -1   6   3       28.88       23.53      2.25 o
   0   6   3      975.38      956.72     11.32 o
   1   6   3      344.11      361.36      6.68 o
   2   6   3       69.64       68.45      2.58 o
   3   6   3      445.26      482.35      7.42 o
   4   6   3       32.64       29.58      2.11 o
   5   6   3        0.29        2.08      1.08 o
   6   6   3        0.31        0.89      0.98 o
   7   6   3      133.38      115.04      6.23 o
   8   6   3        2.31        3.79      2.22 o
   9   6   3       24.22       21.12      4.03 o
 -10   7   3       52.48       49.78      5.21 o
  -9   7   3       64.49       67.46      5.44 o
  -8   7   3      162.02      166.72      8.31 o
  -7   7   3        1.20        0.24      1.69 o
  -6   7   3        0.12        2.35      1.98 o
  -5   7   3      217.87      248.73      8.34 o
  -4   7   3      265.26      285.01      9.54 o
  -3   7   3        0.68        1.69      1.09 o
  -2   7   3        1.47        1.38      0.71 o
  -1   7   3      552.64      566.22      8.34 o
   0   7   3      105.34      110.52      3.33 o
   1   7   3        0.46        0.59      1.02 o
   2   7   3       86.32      104.15      3.50 o
   3   7   3        0.85        2.03      0.96 o
   4   7   3      310.77      310.07      8.63 o
   5   7   3      166.25      162.45      4.47 o
   6   7   3      399.97      456.90     12.71 o
   7   7   3       35.36       36.67      3.67 o
   8   7   3       47.67       37.80      3.89 o
   9   7   3        0.27        0.91      1.49 o
  -9   8   3      165.25      174.14      7.64 o
  -8   8   3       15.00        9.19      2.95 o
  -7   8   3        6.18        7.13      2.35 o
  -6   8   3        3.57        1.81      1.82 o
  -5   8   3        5.51        6.69      2.32 o
  -4   8   3       39.69       45.14      4.04 o
  -3   8   3       12.11       17.89      2.36 o
  -2   8   3      188.54      174.66      7.12 o
  -1   8   3       31.24       27.30      2.26 o
   0   8   3     1028.55     1072.19      9.39 o
   1   8   3      632.70      654.83      8.08 o
   2   8   3      350.85      388.42      7.87 o
   3   8   3       50.40       53.86      3.30 o
   4   8   3      853.79      893.31     12.93 o
   5   8   3        6.01        3.65      1.60 o
   6   8   3        4.40        4.00      1.55 o
   7   8   3       98.76      103.06      5.70 o
   8   8   3        9.44        2.90      3.48 o
  -9   9   3       63.08       63.90      5.80 o
  -8   9   3       38.57       34.19      4.11 o
  -7   9   3      212.98      250.85     10.74 o
  -6   9   3      396.40      442.19     15.59 o
  -5   9   3       39.09       34.27      3.91 o
  -4   9   3      133.43      144.97      6.98 o
  -3   9   3      162.37      167.89      8.57 o
  -2   9   3      368.00      393.94     13.98 o
  -1   9   3        0.13        1.28      1.07 o
   0   9   3      378.93      381.81      8.31 o
   1   9   3        9.02        6.86      1.73 o
   2   9   3       20.82       17.33      1.89 o
   3   9   3       24.73       19.71      1.99 o
   4   9   3      122.55      107.02      5.45 o
   5   9   3        1.99        4.51      1.63 o
   6   9   3       13.53        8.85      1.92 o
   7   9   3       69.09       59.66      6.44 o
  -8  10   3        0.03        2.70      2.69 o
  -7  10   3       23.16       25.08      4.05 o
  -6  10   3       29.89       21.43      3.62 o
  -5  10   3       10.52        8.21      2.20 o
  -4  10   3       98.58       92.20      5.79 o
  -3  10   3        2.59        0.94      1.70 o
  -2  10   3      117.45      122.47      7.92 o
  -1  10   3      132.17      136.40      8.60 o
   0  10   3      221.57      217.79      7.20 o
   1  10   3       92.51       91.07      4.27 o
   2  10   3      292.07      307.72      8.88 o
   3  10   3      120.34      125.09      5.71 o
   4  10   3        4.18        3.82      1.54 o
   5  10   3      122.94      125.79      5.21 o
   6  10   3       83.43       85.41      7.14 o
  -6  11   3        0.42        2.14      2.29 o
  -5  11   3        2.62        2.74      1.69 o
  -4  11   3       18.67       15.05      2.83 o
  -3  11   3       26.16       25.11      3.36 o
  -2  11   3       24.72       17.44      2.71 o
  -1  11   3       13.18       15.63      2.72 o
   0  11   3       79.52       66.10      5.23 o
   1  11   3      132.06      136.27      9.04 o
   2  11   3        7.17        3.62      2.07 o
   3  11   3        0.10        2.75      1.74 o
   4  11   3       39.14       32.74      3.65 o
  -4  12   3        9.73        8.71      2.15 o
  -3  12   3       10.52       10.58      2.05 o
  -2  12   3        2.17        3.06      1.66 o
  -1  12   3      117.02      111.91     12.26 o
   0  12   3      142.26      138.98     14.16 o
   1  12   3       12.62       14.09      3.25 o
   2  12   3       10.11        5.25      1.77 o
 -12   0   4        8.61        2.68      2.50 o
 -11   0   4        0.57        4.44      2.90 o
 -10   0   4      115.39      119.15      7.04 o
  -9   0   4      532.51      618.65     17.65 o
  -8   0   4      259.39      260.58      7.47 o
  -7   0   4      134.15      132.78      5.14 o
  -5   0   4        3.41        3.11      2.58 o
  -4   0   4     1548.06     1588.71     19.08 o
  -3   0   4     5221.04     5212.35     35.16 o
  -2   0   4     2978.11     2745.44     58.12 o
  -1   0   4      103.84       93.10      2.98 o
   0   0   4      101.03      119.76      3.10 o
   1   0   4      235.10      269.60      4.05 o
   2   0   4      102.99       89.50      4.70 o
   3   0   4      619.15      656.54     12.70 o
   4   0   4      151.16      102.06     11.76 o
   5   0   4       54.11       36.50      6.42 o
   7   0   4     6128.34     6919.83     65.30 o
   8   0   4      581.67      623.77     26.75 o
   9   0   4      710.40      877.43     35.64 o
  10   0   4      299.94      354.89     23.76 o
 -12   1   4       19.30        9.58      2.56 o
 -11   1   4        0.54        1.51      1.06 o
 -10   1   4        1.20        2.63      1.44 o
  -9   1   4        1.60        1.90      1.05 o
  -8   1   4       95.39       91.49      3.32 o
  -7   1   4        4.63        3.31      1.08 o
  -6   1   4       36.42       30.31      3.71 o
  -5   1   4     4012.81     4059.98     41.00 o
  -4   1   4        0.69        2.25      0.76 o
  -3   1   4      475.04      431.46      4.73 o
  -2   1   4       10.30       10.33      1.05 o
  -1   1   4      331.33      324.80      3.81 o
   0   1   4      121.24      101.41      2.01 o
   1   1   4      264.65      309.15      4.83 o
   2   1   4        0.04        2.58      0.96 o
   3   1   4      848.57      938.52     10.99 o
   4   1   4        1.89        1.80      0.84 o
   5   1   4        0.19        0.67      0.77 o
   6   1   4      113.37      125.20      5.66 o
   7   1   4     1161.83     1199.84     37.41 o
   8   1   4      283.59      321.80     11.49 o
   9   1   4       66.50       63.68      5.12 o
  10   1   4        1.52        3.31      1.89 o
 -12   2   4      206.43      222.49     11.74 o
 -11   2   4      168.92      161.90      7.76 o
 -10   2   4       45.40       46.52      3.57 o
  -9   2   4      230.10      240.25      7.03 o
  -8   2   4      300.73      349.82      5.67 o
  -7   2   4       24.85       18.87      1.61 o
  -6   2   4       40.93       20.75      1.77 o
  -5   2   4      250.41      271.31      7.85 o
  -4   2   4      701.00      670.38      8.10 o
  -3   2   4     1051.68     1006.58      7.58 o
  -2   2   4      309.19      299.70      3.86 o
  -1   2   4      133.77      118.01      2.41 o
   0   2   4      955.77      917.41     12.22 o
   1   2   4     5154.27     5436.75     37.24 o
   2   2   4       19.35       28.99      1.87 o
   3   2   4      270.98      289.08      5.11 o
   4   2   4      202.70      224.48      4.70 o
   5   2   4      382.54      394.95      9.06 o
   6   2   4      119.36      112.63      4.40 o
   7   2   4       41.80       40.48      3.12 o
   8   2   4      195.13      184.60      7.65 o
   9   2   4      564.79      639.74     41.51 o
  10   2   4        3.04        2.15      2.41 o
 -11   3   4      149.25      156.58      7.17 o
 -10   3   4        3.08        4.67      2.24 o
  -9   3   4       47.81       51.45      4.35 o
  -8   3   4        7.48        7.79      2.45 o
  -7   3   4      307.87      330.49      6.50 o
  -6   3   4      161.34      166.89      4.36 o
  -5   3   4      537.00      554.05     13.73 o
  -4   3   4       11.10       10.38      1.25 o
  -3   3   4      118.51      108.38      2.65 o
  -2   3   4        0.44        0.47      0.61 o
  -1   3   4      104.01       97.32      2.55 o
   0   3   4     7592.79     8084.60     48.13 o
   1   3   4     2013.91     2129.69     14.66 o
   2   3   4      687.61      781.69      7.82 o
   3   3   4     1002.88     1084.50     11.34 o
   4   3   4       78.86       74.24      4.48 o
   5   3   4       12.19        5.40      1.23 o
   6   3   4        1.76        1.50      1.77 o
   7   3   4      119.70      123.29      5.12 o
   8   3   4      302.71      345.87     11.95 o
   9   3   4       10.51       12.06      2.45 o
  10   3   4       97.95       86.40      6.88 o
 -12   4   4       15.95       16.83      3.72 o
 -11   4   4        2.08        2.12      1.88 o
 -10   4   4       32.67       23.54      3.35 o
  -9   4   4       58.62       57.64      4.47 o
  -8   4   4        3.14        8.35      3.21 o
  -7   4   4       77.96       80.31      4.52 o
  -6   4   4      371.26      400.33      8.91 o
  -5   4   4      112.32      117.23      5.96 o
  -4   4   4       20.23       22.24      1.74 o
  -3   4   4      557.47      569.21     10.95 o
  -2   4   4        0.01        1.76      0.85 o
  -1   4   4      928.96      868.50      7.63 o
   0   4   4       72.16       68.98      2.50 o
   1   4   4     1059.79     1198.49     10.31 o
   2   4   4      643.16      620.31      8.40 o
   3   4   4      556.48      594.29      6.09 o
   4   4   4      506.07      554.94      9.17 o
   5   4   4       49.02       52.66      3.33 o
   6   4   4      131.68      107.54      5.03 o
   7   4   4        0.09        1.89      1.18 o
   8   4   4       12.12        7.36      2.18 o
   9   4   4       28.94       18.89      3.25 o
 -11   5   4        0.18        2.97      1.68 o
 -10   5   4        4.66        4.54      2.11 o
  -9   5   4       59.14       51.66      4.59 o
  -8   5   4       24.24       15.37      3.02 o
  -7   5   4     1006.47     1162.82     22.75 o
  -6   5   4       91.78      104.87      5.11 o
  -5   5   4     2279.88     2716.14     32.00 o
  -4   5   4      465.17      485.80     12.72 o
  -3   5   4        0.01        0.91      1.25 o
  -2   5   4       19.07       18.33      2.20 o
  -1   5   4      434.43      421.29      5.79 o
   0   5   4      656.34      665.36      9.25 o
   1   5   4        5.23       11.65      1.27 o
   2   5   4        0.55        1.36      1.14 o
   3   5   4      100.12       97.92      3.76 o
   4   5   4      105.37      104.16      4.13 o
   5   5   4      145.78      135.31      5.30 o
   6   5   4       50.33       31.52      3.02 o
   7   5   4      356.55      306.36     10.51 o
   8   5   4     1003.21     1020.26     25.79 o
   9   5   4        0.20        1.27      1.62 o
 -11   6   4       32.99       22.27      3.65 o
 -10   6   4        4.21        3.26      2.10 o
  -9   6   4      119.07      113.95      6.20 o
  -8   6   4       17.66       28.99      3.88 o
  -7   6   4      112.94      111.41      6.24 o
  -6   6   4      107.87      141.65      8.38 o
  -5   6   4       28.51       23.35      2.79 o
  -4   6   4       50.67       65.09      5.53 o
  -3   6   4       84.54       88.21      3.35 o
  -2   6   4       26.76       18.03      1.56 o
  -1   6   4      318.14      344.39      8.65 o
   0   6   4      819.23      863.38      8.59 o
   1   6   4      153.57      159.30      4.15 o
   2   6   4      223.21      240.62      5.21 o
   3   6   4        0.66        1.31      0.65 o
   4   6   4     1066.85     1095.61     16.57 o
   5   6   4        2.04        1.12      0.88 o
   6   6   4      107.41       90.83      4.58 o
   7   6   4      149.91      125.47      5.73 o
   8   6   4        6.19        4.98      1.72 o
   9   6   4        1.10        5.12      2.23 o
 -10   7   4      154.91      146.80      9.06 o
  -9   7   4       27.96       22.31      3.46 o
  -8   7   4        2.04        2.06      2.05 o
  -7   7   4        9.39        8.80      2.62 o
  -6   7   4        7.79        6.31      2.57 o
  -5   7   4       34.64       38.16      4.14 o
  -4   7   4       23.79       27.84      2.93 o
  -3   7   4       11.72        4.14      1.87 o
  -2   7   4       26.21       21.51      2.22 o
  -1   7   4        0.32        1.72      1.55 o
   0   7   4     2842.45     2972.03     29.48 o
   1   7   4     1234.23     1289.07     17.16 o
   2   7   4      911.16      956.76     16.45 o
   3   7   4        9.95        7.96      1.55 o
   4   7   4      119.39      111.66      4.46 o
   5   7   4      345.53      325.82     10.89 o
   6   7   4       89.64       88.62      4.42 o
   7   7   4       12.22        6.97      2.66 o
   8   7   4        0.04        0.95      1.31 o
  -9   8   4        3.58        4.48      2.24 o
  -8   8   4       12.28       10.76      2.79 o
  -7   8   4      111.54      112.68      6.73 o
  -6   8   4      176.53      213.06      9.20 o
  -5   8   4       10.83        9.39      2.91 o
  -4   8   4       73.63       72.41      5.57 o
  -3   8   4       40.73       39.08      3.94 o
  -2   8   4       53.20       51.22      3.13 o
  -1   8   4     2229.75     2350.80     47.50 o
   0   8   4       34.86       26.78      2.32 o
   1   8   4     3722.84     4000.15     57.52 o
   2   8   4     3563.52     3809.10     68.34 o
   3   8   4       51.20       44.65      3.06 o
   4   8   4       87.12       82.22      4.51 o
   5   8   4       30.94       20.12      2.75 o
   6   8   4        7.74        4.09      3.00 o
   7   8   4       44.98       42.55      4.38 o
  -8   9   4       40.24       36.20      4.59 o
  -7   9   4        3.70        1.66      1.80 o
  -6   9   4       28.17       26.79      3.70 o
  -5   9   4        4.78        3.73      2.18 o
  -4   9   4       22.45       15.23      2.49 o
  -3   9   4       66.98       69.28      5.38 o
  -2   9   4      174.93      190.81      8.79 o
  -1   9   4       42.81       40.52      3.13 o
   0   9   4      219.14      221.01      5.65 o
   1   9   4        2.40        0.46      0.95 o
   2   9   4        0.00        0.53      1.27 o
   3   9   4      204.41      215.31      8.28 o
   4   9   4       48.09       39.40      3.69 o
   5   9   4        3.41        1.95      1.84 o
   6   9   4       22.63       17.45      3.62 o
  -7  10   4       88.18       94.72      7.32 o
  -6  10   4      369.15      365.38     11.96 o
  -5  10   4       64.14       68.59      5.38 o
  -4  10   4      503.97      494.20     23.22 o
  -3  10   4       64.43       77.42      6.12 o
  -2  10   4       90.78      101.29      7.12 o
  -1  10   4      544.45      514.83     20.63 o
   0  10   4       81.19       75.41      4.62 o
   1  10   4       68.56       73.02      3.97 o
   2  10   4       75.53       74.70      4.63 o
   3  10   4       25.86       23.45      2.64 o
   4  10   4        0.22        2.46      1.81 o
   5  10   4      116.33      112.09      8.24 o
  -6  11   4       21.67       14.36      3.22 o
  -5  11   4      633.14      637.37     31.91 o
  -4  11   4        1.88        3.58      1.97 o
  -3  11   4       47.85       52.56      4.75 o
  -2  11   4        0.00        2.78      1.60 o
  -1  11   4      111.41      118.91      7.55 o
   0  11   4       57.46       53.85      5.04 o
   1  11   4       43.49       54.60      4.23 o
   2  11   4       13.30       10.80      2.21 o
   3  11   4       59.24       65.02      5.37 o
   4  11   4        5.80        4.45      2.34 o
  -3  12   4       13.28        7.73      2.81 o
  -2  12   4       80.06       70.89      6.47 o
  -1  12   4      118.80      135.48     16.27 o
   0  12   4       11.94       12.94      3.41 o
   1  12   4      179.50      202.10     15.06 o
 -12   1   5       21.37       14.36      3.09 o
 -11   1   5        0.08        0.82      0.96 o
 -10   1   5       87.46       80.68      3.97 o
  -9   1   5       86.60       77.96      3.58 o
  -8   1   5        7.11        4.07      1.49 o
  -7   1   5      152.17      154.53      4.13 o
  -6   1   5       72.40       62.73      2.61 o
  -5   1   5        3.19        0.84      0.61 o
  -4   1   5      163.28      150.73      3.31 o
  -3   1   5      407.14      401.38      5.04 o
  -2   1   5        0.41        1.54      0.94 o
  -1   1   5       13.14        9.79      1.06 o
   0   1   5     1969.26     1992.43     19.91 o
   1   1   5      525.36      534.87      9.33 o
   2   1   5      208.65      213.73      5.04 o
   3   1   5      388.33      381.84      7.08 o
   4   1   5      196.70      212.86      6.29 o
   5   1   5      332.49      371.75      8.14 o
   6   1   5      300.77      338.18     10.23 o
   7   1   5        0.78        0.75      1.41 o
   8   1   5       39.18       38.65      4.06 o
   9   1   5        4.00        3.02      1.96 o
 -12   2   5       21.95       19.40      3.48 o
 -11   2   5        2.13        1.70      1.53 o
 -10   2   5       47.05       44.40      4.05 o
  -9   2   5      176.26      177.38      5.41 o
  -8   2   5      332.51      379.04     10.21 o
  -7   2   5       12.14        8.74      1.60 o
  -6   2   5     1234.33     1318.09     20.57 o
  -5   2   5       88.97       85.70      4.24 o
  -4   2   5      285.35      302.24      4.79 o
  -3   2   5       57.65       50.11      2.00 o
  -2   2   5      159.65      161.68      3.22 o
  -1   2   5      453.65      454.31      7.49 o
   0   2   5      181.28      164.53      4.49 o
   1   2   5      200.99      204.93      4.91 o
   2   2   5      107.18      123.72      4.23 o
   3   2   5      154.45      174.78      4.14 o
   4   2   5       84.63       90.60      3.42 o
   5   2   5      397.71      391.22      7.99 o
   6   2   5       30.82       26.42      3.32 o
   7   2   5      909.89      942.76     26.32 o
   8   2   5        2.36        2.17      1.68 o
   9   2   5        2.88        1.25      1.83 o
 -12   3   5        6.69        5.59      2.43 o
 -11   3   5        6.20        9.53      2.72 o
 -10   3   5        0.60        3.69      2.02 o
  -9   3   5       33.47       33.15      4.60 o
  -8   3   5       30.54       22.80      2.94 o
  -7   3   5        3.07        1.24      1.08 o
  -6   3   5      552.92      597.94     15.94 o
  -5   3   5       36.05       36.80      2.47 o
  -4   3   5      390.74      407.65      8.06 o
  -3   3   5      120.63      107.78      2.74 o
  -2   3   5       77.89       70.97      2.38 o
  -1   3   5       50.77       53.20      2.19 o
   0   3   5        7.99        5.69      1.07 o
   1   3   5        7.77        7.33      1.13 o
   2   3   5       39.43       53.01      2.52 o
   3   3   5       53.44       50.61      2.69 o
   4   3   5      235.45      253.15      5.81 o
   5   3   5        1.78        2.15      1.11 o
   6   3   5       15.03        6.95      2.00 o
   7   3   5       17.89       13.10      2.00 o
   8   3   5       27.34       19.54      3.40 o
   9   3   5       85.18       81.29      6.32 o
 -11   4   5       11.60        4.36      2.15 o
 -10   4   5       94.64       84.91      5.41 o
  -9   4   5       60.44       53.15      4.52 o
  -8   4   5      191.85      216.97      8.39 o
  -7   4   5        1.79        0.80      1.62 o
  -6   4   5      130.93      122.71      7.43 o
  -5   4   5        0.78        1.25      0.69 o
  -4   4   5      126.46      129.48      5.96 o
  -3   4   5      254.48      230.35      7.27 o
  -2   4   5      118.16      102.56      2.77 o
  -1   4   5      561.84      565.51      7.83 o
   0   4   5      165.19      156.37      3.67 o
   1   4   5       87.25       87.95      2.81 o
   2   4   5      241.38      258.10      5.19 o
   3   4   5      452.21      473.15      8.07 o
   4   4   5       30.76       35.02      2.79 o
   5   4   5      167.01      159.54      5.99 o
   6   4   5      144.26      128.17      5.26 o
   7   4   5       25.81       14.16      2.35 o
   8   4   5       24.30       22.65      3.52 o
   9   4   5      205.60      204.99     10.18 o
 -11   5   5       15.47       11.60      3.17 o
 -10   5   5       67.33       61.61      4.99 o
  -9   5   5       35.26       26.34      3.48 o
  -8   5   5      108.87       99.28      5.45 o
  -7   5   5       39.00       30.94      3.64 o
  -6   5   5        2.10        3.92      1.94 o
  -5   5   5      200.76      218.48      7.79 o
  -4   5   5      255.68      272.85      5.81 o
  -3   5   5       38.07       40.42      2.49 o
  -2   5   5      529.73      527.59     11.93 o
  -1   5   5       44.41       41.95      2.18 o
   0   5   5      413.52      405.41      5.74 o
   1   5   5     1215.42     1315.19     15.42 o
   2   5   5       99.12       96.75      3.74 o
   3   5   5      484.85      497.20      7.66 o
   4   5   5        1.32        1.57      1.53 o
   5   5   5       38.64       30.40      3.00 o
   6   5   5       64.12       53.73      4.02 o
   7   5   5        3.03        6.82      1.87 o
   8   5   5       25.85       23.37      3.42 o
 -11   6   5        5.80        7.14      2.99 o
 -10   6   5      105.33      111.25      6.56 o
  -9   6   5      199.32      211.84      9.24 o
  -8   6   5        0.31        0.43      1.68 o
  -7   6   5        5.64        5.52      2.15 o
  -6   6   5      127.11      135.00      7.30 o
  -5   6   5       72.72       74.42      5.27 o
  -4   6   5        9.25        9.86      1.89 o
  -3   6   5      320.30      317.43      8.95 o
  -2   6   5      262.31      252.27      9.59 o
  -1   6   5        2.14        2.66      1.01 o
   0   6   5      191.19      199.57      4.60 o
   1   6   5       34.26       31.49      2.23 o
   2   6   5       39.34       36.78      2.78 o
   3   6   5        1.26        2.24      1.42 o
   4   6   5      310.41      280.56      8.21 o
   5   6   5       10.67        4.54      1.45 o
   6   6   5       28.35       22.57      3.45 o
   7   6   5        2.58        1.00      1.15 o
   8   6   5        6.20        2.33      1.62 o
 -10   7   5        0.16       -0.06      1.86 o
  -9   7   5        0.18        3.92      1.93 o
  -8   7   5       50.51       51.86      4.67 o
  -7   7   5       55.57       50.56      4.59 o
  -6   7   5        1.49        0.85      1.17 o
  -5   7   5        3.05        5.56      2.32 o
  -4   7   5      157.64      165.20      7.77 o
  -3   7   5       35.67       34.87      2.61 o
  -2   7   5        9.31        7.65      1.58 o
  -1   7   5      162.69      172.44      6.21 o
   0   7   5        7.13        4.71      1.41 o
   1   7   5      269.70      280.11      6.79 o
   2   7   5      234.26      237.47      7.42 o
   3   7   5      499.56      557.66     14.91 o
   4   7   5       51.65       65.26      4.36 o
   5   7   5      129.89      127.90      5.74 o
   6   7   5        0.08       -0.02      1.09 o
   7   7   5        2.64        4.04      2.12 o
  -9   8   5        4.03        2.91      1.86 o
  -8   8   5        0.11        0.44      1.69 o
  -7   8   5       17.04       17.92      3.22 o
  -6   8   5       17.54       17.26      3.06 o
  -5   8   5      135.51      147.75      8.20 o
  -4   8   5       48.13       42.68      4.21 o
  -3   8   5      804.51      868.26     23.84 o
  -2   8   5      638.28      654.87     15.99 o
  -1   8   5      240.63      252.83      6.84 o
   0   8   5       40.39       43.95      3.07 o
   1   8   5      788.77      819.71     10.32 o
   2   8   5       17.19       15.69      2.29 o
   3   8   5        0.20        1.45      1.13 o
   4   8   5       94.18      101.05      4.98 o
   5   8   5        2.02        1.86      1.22 o
   6   8   5        4.53        4.28      1.82 o
  -8   9   5        9.92        9.17      3.14 o
  -7   9   5       68.85       74.69      5.49 o
  -6   9   5       26.66       18.34      3.31 o
  -5   9   5      157.82      177.90      8.20 o
  -4   9   5        9.32       11.72      2.60 o
  -3   9   5      223.22      233.17     11.58 o
  -2   9   5       13.61        8.01      1.74 o
  -1   9   5       23.38       19.79      2.32 o
   0   9   5        9.35        5.28      2.02 o
   1   9   5      128.21      118.65      5.88 o
   2   9   5        1.10        1.57      1.58 o
   3   9   5       13.77        7.68      1.29 o
   4   9   5      129.67      137.17      5.72 o
   5   9   5       64.52       61.57      5.19 o
   6   9   5        0.05        0.87      1.40 o
  -7  10   5       63.08       61.48      5.56 o
  -6  10   5        3.99        2.68      1.83 o
  -5  10   5       59.32       62.48      5.14 o
  -4  10   5      197.15      224.81     15.25 o
  -3  10   5      163.10      172.61     10.39 o
  -2  10   5       15.53        9.85      2.15 o
  -1  10   5      235.56      251.79      9.37 o
   0  10   5       88.65       86.49      5.23 o
   1  10   5       19.70       21.14      2.35 o
   2  10   5      140.87      151.18      5.91 o
   3  10   5       31.50       33.25      3.30 o
   4  10   5       24.55       25.87      3.53 o
  -5  11   5       11.72        8.34      2.76 o
  -4  11   5        0.03        1.89      2.07 o
  -3  11   5       71.16       65.83      6.21 o
  -2  11   5      109.20      117.16      7.50 o
  -1  11   5       33.49       27.05      3.73 o
   0  11   5        1.11        1.65      1.21 o
   1  11   5        9.20        7.77      2.10 o
   2  11   5      241.71      254.37     16.66 o
 -12   0   6      142.83      139.30     17.11 o
 -11   0   6      190.19      154.36      6.73 o
 -10   0   6       80.06       62.99      5.06 o
  -9   0   6     6457.78     7737.66    127.83 o
  -8   0   6       24.91       21.98      6.77 o
  -7   0   6      882.13      938.38     23.07 o
  -6   0   6     1456.31     1561.30     48.83 o
  -5   0   6      798.82      717.54     19.12 o
  -4   0   6      124.86      120.50      4.66 o
  -3   0   6       32.95       22.07      4.06 o
  -2   0   6        3.53        0.89      1.47 o
  -1   0   6      214.52      222.94      5.53 o
   0   0   6      272.36      278.72      5.84 o
   1   0   6      301.46      270.37      8.96 o
   2   0   6      101.24       98.31      5.93 o
   3   0   6     1428.17     1579.86     29.13 o
   4   0   6     7112.70     7680.32     48.32 o
   5   0   6     1246.77     1316.57     38.43 o
   6   0   6     1289.76     1430.39     27.74 o
   7   0   6      695.06      798.01     26.97 o
   8   0   6      221.27      232.07     11.94 o
   9   0   6      141.61      161.64     12.96 o
 -12   1   6        2.41        3.49      2.24 o
 -11   1   6       36.90       28.62      3.52 o
 -10   1   6        1.84        4.43      1.30 o
  -9   1   6       32.39       19.77      2.95 o
  -8   1   6     1940.38     2238.81     40.17 o
  -7   1   6        4.59        4.81      1.33 o
  -6   1   6      161.38      174.84      5.36 o
  -5   1   6        5.26        2.06      1.51 o
  -4   1   6       32.36       32.76      1.96 o
  -3   1   6       62.62       53.46      2.21 o
  -2   1   6      119.68      120.07      3.00 o
  -1   1   6      177.58      200.04      3.71 o
   0   1   6      851.61      917.37     12.95 o
   1   1   6        1.46        3.82      1.62 o
   2   1   6        0.78        0.85      1.23 o
   3   1   6        3.56        2.29      1.61 o
   4   1   6     1578.79     1679.79     16.28 o
   5   1   6      622.03      684.73     16.34 o
   6   1   6       14.01       10.79      2.78 o
   7   1   6       31.75       31.35      3.90 o
   8   1   6       21.96       21.78      3.59 o
   9   1   6       29.25       33.61      4.38 o
 -12   2   6       54.17       53.77      4.91 o
 -11   2   6       58.63       69.00      4.81 o
 -10   2   6        1.81        1.02      1.37 o
  -9   2   6       19.75       14.17      2.16 o
  -8   2   6       52.16       48.39      2.66 o
  -7   2   6      100.68      105.28      6.31 o
  -6   2   6      273.65      271.46      6.32 o
  -5   2   6      160.69      175.84      5.25 o
  -4   2   6      135.53      156.19      3.63 o
  -3   2   6      108.72      101.63      2.94 o
  -2   2   6     2532.01     2707.88     30.31 o
  -1   2   6       30.47       38.97      2.12 o
   0   2   6      181.24      169.48      4.24 o
   1   2   6      274.24      297.18      5.79 o
   2   2   6      313.02      324.43      7.90 o
   3   2   6      209.15      211.64      6.38 o
   4   2   6        4.10        3.96      1.80 o
   5   2   6      281.63      288.34      9.35 o
   6   2   6      794.80      901.43     25.45 o
   7   2   6        5.13        4.22      2.34 o
   8   2   6        3.35        3.92      1.92 o
 -11   3   6        0.01        2.49      1.74 o
 -10   3   6       47.97       51.53      4.41 o
  -9   3   6       77.80       73.27      4.97 o
  -8   3   6      162.82      182.77      7.34 o
  -7   3   6        6.08        7.07      1.97 o
  -6   3   6       11.79        6.81      1.69 o
  -5   3   6        0.06        0.82      0.87 o
  -4   3   6       40.55       34.26      1.96 o
  -3   3   6     2276.71     2322.42     28.23 o
  -2   3   6     1368.98     1415.14     14.69 o
  -1   3   6     1152.04     1228.58     13.50 o
   0   3   6      867.84      930.41     12.56 o
   1   3   6       19.04       16.08      1.85 o
   2   3   6       38.24       27.14      2.30 o
   3   3   6        0.04        1.36      0.97 o
   4   3   6      244.00      247.55      6.72 o
   5   3   6      739.43      877.00     13.18 o
   6   3   6       26.43       27.44      3.60 o
   7   3   6       85.29       72.04      5.18 o
   8   3   6       11.83        7.00      2.49 o
 -11   4   6        2.04        3.93      2.14 o
 -10   4   6        7.90        5.40      2.22 o
  -9   4   6      143.47      137.55      7.35 o
  -8   4   6        3.75        4.21      2.13 o
  -7   4   6       37.87       40.67      3.97 o
  -6   4   6      121.50      137.94      4.82 o
  -5   4   6        1.76        1.66      0.97 o
  -4   4   6      277.24      277.03      6.04 o
  -3   4   6       99.65       95.23      4.04 o
  -2   4   6      419.82      442.07      6.06 o
  -1   4   6      426.56      410.67      5.64 o
   0   4   6      458.43      462.31      6.58 o
   1   4   6      369.37      410.67      8.12 o
   2   4   6       70.70       79.56      3.97 o
   3   4   6       63.21       42.51      2.78 o
   4   4   6        6.21       10.06      1.89 o
   5   4   6       57.05       50.08      3.40 o
   6   4   6       71.43       64.71      4.78 o
   7   4   6        0.10        2.80      2.58 o
   8   4   6        0.03        0.62      1.59 o
 -11   5   6       20.29       11.42      3.13 o
 -10   5   6      349.79      410.32     11.76 o
  -9   5   6       55.36       64.85      5.44 o
  -8   5   6      869.74     1074.70     29.73 o
  -7   5   6      196.50      204.92      9.86 o
  -6   5   6        1.59        1.22      1.54 o
  -5   5   6        2.60        1.75      1.19 o
  -4   5   6      181.78      190.00      6.53 o
  -3   5   6      299.29      309.88      6.53 o
  -2   5   6        1.86        2.65      1.08 o
  -1   5   6       88.12       82.91      3.19 o
   0   5   6      167.38      166.98      4.41 o
   1   5   6      185.42      187.84      5.49 o
   2   5   6      186.40      172.70      5.46 o
   3   5   6       32.45       19.01      2.25 o
   4   5   6      476.20      415.69      7.88 o
   5   5   6     1351.06     1297.53     32.75 o
   6   5   6        0.58        1.67      1.25 o
   7   5   6       66.95       51.37      4.30 o
   8   5   6       55.36       46.87      5.67 o
 -10   6   6       39.90       35.48      4.49 o
  -9   6   6       59.16       53.43      5.06 o
  -8   6   6        0.25        2.00      2.05 o
  -7   6   6       55.69       60.37      4.96 o
  -6   6   6       38.96       42.67      6.35 o
  -5   6   6        8.64        7.09      2.28 o
  -4   6   6      275.43      297.43     13.76 o
  -3   6   6      531.34      600.44     10.96 o
  -2   6   6       11.24        7.42      1.35 o
  -1   6   6      119.95      115.57      3.76 o
   0   6   6        7.70        3.30      1.39 o
   1   6   6     1194.72     1267.96     22.13 o
   2   6   6       15.02       12.00      2.00 o
   3   6   6       57.86       44.99      3.25 o
   4   6   6      134.42      109.15      5.61 o
   5   6   6        1.97        0.23      1.30 o
   6   6   6        0.02        2.73      1.58 o
   7   6   6        3.26        2.99      1.75 o
 -10   7   6       10.79        9.66      2.98 o
  -9   7   6        8.08        5.54      2.96 o
  -8   7   6       26.39       23.86      3.61 o
  -7   7   6        3.75        4.55      2.25 o
  -6   7   6        0.82        1.18      1.69 o
  -5   7   6       39.62       43.31      4.09 o
  -4   7   6        6.29        5.15      2.81 o
  -3   7   6     1936.31     2103.79     44.87 o
  -2   7   6      421.10      420.77     12.07 o
  -1   7   6      847.61      880.31     16.72 o
   0   7   6       82.40       75.72      3.45 o
   1   7   6      100.66      101.11      3.97 o
   2   7   6      307.73      298.35      6.78 o
   3   7   6       88.31       94.42      4.72 o
   4   7   6       26.37       21.76      2.77 o
   5   7   6        0.00       -0.01      0.81 o
   6   7   6       28.46       19.56      3.11 o
  -9   8   6       78.86       86.47      6.67 o
  -8   8   6        3.53        3.38      1.88 o
  -7   8   6       25.73       22.94      3.54 o
  -6   8   6       41.98       42.32      6.18 o
  -5   8   6       26.78       24.53      3.29 o
  -4   8   6     1047.78     1181.24     33.85 o
  -3   8   6        8.22        8.04      3.09 o
  -2   8   6     3311.04     3620.04     26.15 o
  -1   8   6     3010.87     3206.29     40.15 o
   0   8   6       90.14       83.97      4.60 o
   1   8   6       35.26       32.80      2.81 o
   2   8   6       52.76       50.36      4.59 o
   3   8   6       34.24       21.87      2.85 o
   4   8   6       74.89       70.37      4.41 o
   5   8   6        0.03        2.42      1.55 o
   6   8   6       14.19       11.12      2.82 o
  -8   9   6       13.34        8.49      2.50 o
  -7   9   6        0.56        5.05      2.28 o
  -6   9   6       22.48       22.17      3.28 o
  -5   9   6       52.58       61.44      5.28 o
  -4   9   6       52.88       58.24      4.79 o
  -3   9   6      106.96      101.07      6.65 o
  -2   9   6        6.03        7.66      3.58 o
  -1   9   6       20.45       13.33      2.23 o
   0   9   6      109.15      125.11      5.70 o
   1   9   6       39.12       35.52      2.94 o
   2   9   6        4.00        3.64      1.54 o
   3   9   6       13.85       14.66      2.41 o
   4   9   6       76.88       79.27      5.56 o
  -6  10   6       40.69       41.72      4.88 o
  -5  10   6       69.04       75.80      5.73 o
  -4  10   6      413.47      456.71     14.25 o
  -3  10   6       52.87       47.33      4.75 o
  -2  10   6       85.92       82.83      5.67 o
  -1  10   6       41.67       37.09      3.55 o
   0  10   6       19.20       15.14      2.53 o
   1  10   6        4.55        2.58      1.33 o
   2  10   6       91.39       98.17      5.81 o
   3  10   6       83.60      103.23      6.47 o
  -4  11   6       46.70       40.42      4.52 o
  -3  11   6       16.95       11.74      2.87 o
  -2  11   6       84.11       90.60      7.46 o
  -1  11   6        2.44        3.62      2.54 o
   0  11   6       39.63       32.74      4.29 o
   1  11   6        3.31        5.43      2.47 o
 -11   1   7        1.63        1.83      1.58 o
 -10   1   7       84.85       77.30      4.47 o
  -9   1   7       12.72        6.52      1.64 o
  -8   1   7        8.41        5.01      1.52 o
  -7   1   7       53.46       48.15      2.78 o
  -6   1   7       83.20       81.65      3.81 o
  -5   1   7        0.02        0.97      1.11 o
  -4   1   7        3.97        2.67      1.22 o
  -3   1   7      673.17      692.67      8.01 o
  -2   1   7      154.17      142.07      3.49 o
  -1   1   7      137.02      142.50      3.38 o
   0   1   7      250.01      237.26      4.76 o
   1   1   7       92.11      100.18      4.58 o
   2   1   7      429.83      464.72      8.84 o
   3   1   7      158.24      177.42      6.81 o
   4   1   7        4.64        6.53      2.51 o
   5   1   7       31.56       32.41      3.42 o
   6   1   7        4.41        4.93      2.27 o
   7   1   7       22.05       22.03      3.42 o
   8   1   7       68.73       66.82      6.48 o
 -11   2   7      153.47      164.13      7.02 o
 -10   2   7        5.71        2.26      1.93 o
  -9   2   7      318.59      382.42     11.87 o
  -8   2   7       66.68       62.44      3.59 o
  -7   2   7       74.29       75.52      3.47 o
  -6   2   7       43.34       37.34      3.40 o
  -5   2   7       64.25       67.95      2.90 o
  -4   2   7      179.39      194.30      4.53 o
  -3   2   7       41.65       42.55      2.35 o
  -2   2   7      187.31      198.33      4.10 o
  -1   2   7       61.23       57.43      2.37 o
   0   2   7      191.20      210.22      6.10 o
   1   2   7       35.90       35.06      2.34 o
   2   2   7      508.63      529.46      9.39 o
   3   2   7       40.59       33.12      3.62 o
   4   2   7     1296.04     1329.09     17.22 o
   5   2   7        3.05        4.12      2.74 o
   6   2   7        5.43        4.26      2.00 o
   7   2   7        7.70        3.92      2.19 o
   8   2   7        0.08        2.07      1.71 o
 -11   3   7        7.86        3.53      2.03 o
 -10   3   7        3.58        5.78      2.25 o
  -9   3   7      148.99      181.03      8.55 o
  -8   3   7       26.24       27.54      3.46 o
  -7   3   7       57.00       51.16      6.75 o
  -6   3   7       32.64       31.16      4.30 o
  -5   3   7       16.68       13.74      2.17 o
  -4   3   7        6.07        4.60      1.33 o
  -3   3   7        7.96        4.30      1.18 o
  -2   3   7        0.29        0.74      0.80 o
  -1   3   7        3.06        2.20      0.95 o
   0   3   7       22.98       17.95      2.16 o
   1   3   7       58.57       60.61      3.09 o
   2   3   7        9.38        6.31      1.57 o
   3   3   7        1.51        1.19      0.94 o
   4   3   7       15.96       14.92      2.91 o
   5   3   7       97.82       88.03      5.62 o
   6   3   7       87.88       94.76      5.89 o
   7   3   7       19.80       20.40      3.47 o
 -11   4   7       69.06       67.01      5.89 o
 -10   4   7       13.85        9.93      3.42 o
  -9   4   7       15.11        8.93      2.64 o
  -8   4   7        1.45        2.27      1.73 o
  -7   4   7       29.99       26.34      3.37 o
  -6   4   7      125.43      116.26      5.13 o
  -5   4   7       28.40       19.66      2.45 o
  -4   4   7      316.80      331.78      6.56 o
  -3   4   7       27.97       17.16      1.76 o
  -2   4   7       19.13       15.51      1.63 o
  -1   4   7       48.77       38.92      2.25 o
   0   4   7      427.58      444.56      7.77 o
   1   4   7       30.44       37.30      3.00 o
   2   4   7      249.57      251.91      7.84 o
   3   4   7      151.15      140.38      5.42 o
   4   4   7       17.02       11.17      2.67 o
   5   4   7        8.78        5.63      2.08 o
   6   4   7      292.32      306.41      8.90 o
   7   4   7       19.43       13.77      3.04 o
 -10   5   7        4.29        6.93      2.67 o
  -9   5   7        2.64        1.91      1.89 o
  -8   5   7       24.40       14.99      4.27 o
  -7   5   7      106.86      109.42      7.78 o
  -6   5   7        3.29        1.73      1.68 o
  -5   5   7      199.02      218.14      6.80 o
  -4   5   7       28.09       23.51      2.51 o
  -3   5   7      230.50      245.36      6.80 o
  -2   5   7      748.80      770.85     12.48 o
  -1   5   7       12.63        7.28      1.35 o
   0   5   7      342.49      345.86      8.96 o
   1   5   7        0.00        0.61      1.36 o
   2   5   7       68.10       57.82      3.84 o
   3   5   7       44.44       47.68      4.08 o
   4   5   7        2.13        3.44      1.36 o
   5   5   7       46.58       49.10      4.28 o
   6   5   7       51.05       44.48      4.20 o
   7   5   7       54.28       57.17      6.65 o
 -10   6   7        0.40        2.95      2.47 o
  -9   6   7       40.86       34.81      4.12 o
  -8   6   7        5.87        5.16      2.25 o
  -7   6   7        4.78       10.01      2.33 o
  -6   6   7       72.38       75.75      5.58 o
  -5   6   7      109.03      111.10      6.23 o
  -4   6   7       14.88        9.29      2.09 o
  -3   6   7       36.61       27.98      2.80 o
  -2   6   7        6.89        3.04      1.45 o
  -1   6   7      113.82      113.25      4.34 o
   0   6   7        3.98        2.81      1.10 o
   1   6   7      514.46      501.96     10.71 o
   2   6   7       27.72       26.06      2.68 o
   3   6   7       25.73       31.39      3.45 o
   4   6   7        0.47        3.11      1.83 o
   5   6   7        0.16        1.12      1.43 o
   6   6   7       59.97       70.15      5.73 o
  -9   7   7        4.09        5.96      2.35 o
  -8   7   7        1.85        0.95      1.80 o
  -7   7   7       34.69       39.56      4.25 o
  -6   7   7        3.53        3.19      1.89 o
  -5   7   7        6.06        6.56      2.21 o
  -4   7   7      165.26      166.44      8.68 o
  -3   7   7       13.00        8.42      1.83 o
  -2   7   7      125.67      125.15      5.18 o
  -1   7   7      240.67      241.31      5.69 o
   0   7   7      353.05      375.25     10.54 o
   1   7   7       29.76       34.54      3.19 o
   2   7   7      161.40      164.38      6.73 o
   3   7   7        0.40        2.04      1.51 o
   4   7   7        1.44        2.70      1.73 o
   5   7   7      129.92      117.99      6.60 o
  -8   8   7       58.47       59.46      5.51 o
  -7   8   7       29.07       22.82      3.52 o
  -6   8   7      411.56      497.61     18.14 o
  -5   8   7      445.70      512.06     18.50 o
  -4   8   7      127.64      141.12      6.82 o
  -3   8   7       24.98       27.80      4.53 o
  -2   8   7      534.28      575.68     19.44 o
  -1   8   7       28.62       23.19      2.75 o
   0   8   7        7.09        4.90      1.71 o
   1   8   7       56.58       56.45      3.97 o
   2   8   7        0.11        1.83      1.54 o
   3   8   7        5.21        8.19      2.45 o
   4   8   7        6.71        5.29      2.04 o
  -7   9   7       18.91       20.56      4.18 o
  -6   9   7       73.73       75.64      6.69 o
  -5   9   7       57.45       47.52      4.66 o
  -4   9   7        5.19        6.39      2.29 o
  -3   9   7        1.92        3.72      1.90 o
  -2   9   7      117.10      118.62      6.95 o
  -1   9   7        6.82        2.45      1.04 o
   0   9   7       12.79       13.16      2.83 o
   1   9   7      149.53      148.03      7.95 o
   2   9   7       53.11       48.40      3.90 o
   3   9   7        0.19        2.78      2.27 o
  -5  10   7        1.16        3.84      2.06 o
  -4  10   7      114.79      124.24      8.84 o
  -3  10   7       33.16       27.42      4.54 o
  -2  10   7       24.23       24.23      3.80 o
  -1  10   7      124.40      125.35      8.27 o
   0  10   7        3.60        5.33      2.50 o
   1  10   7       22.41       19.02      5.16 o
 -11   0   8       29.32       24.21      5.26 o
 -10   0   8      610.84      744.00     18.38 o
  -9   0   8      360.68      437.99     13.87 o
  -8   0   8      258.25      286.31     12.67 o
  -7   0   8       36.21       34.32      3.82 o
  -6   0   8        0.23        1.30      2.35 o
  -5   0   8        2.84        3.62      2.09 o
  -4   0   8      220.93      241.49      7.26 o
  -3   0   8      117.88      113.17      5.01 o
  -2   0   8      284.97      295.81     10.38 o
  -1   0   8      112.90      110.10      4.52 o
   0   0   8      898.82      987.75     18.87 o
   1   0   8     5094.65     5601.70    169.91 o
   2   0   8     1712.82     1777.20     79.05 o
   3   0   8     1830.33     2009.06     58.53 o
   4   0   8      990.50     1084.60     42.30 o
   5   0   8      269.45      297.73     15.44 o
   6   0   8      163.83      191.06     10.67 o
   7   0   8       47.03       53.68      7.22 o
 -11   1   8      956.24     1182.68     39.36 o
 -10   1   8        8.64        4.34      1.79 o
  -9   1   8       47.51       54.32      3.78 o
  -8   1   8        6.97        2.84      1.11 o
  -7   1   8        7.94        6.55      1.93 o
  -6   1   8       11.86        9.84      2.36 o
  -5   1   8       27.34       20.08      2.44 o
  -4   1   8      167.20      187.30      4.64 o
  -3   1   8      383.86      423.24      6.20 o
  -2   1   8       19.53       20.75      1.83 o
  -1   1   8        2.52        1.45      0.84 o
   0   1   8       15.02        8.38      1.50 o
   1   1   8     1154.81     1258.83     23.88 o
   2   1   8      812.38      886.03     19.76 o
   3   1   8       10.82        7.23      2.42 o
   4   1   8       75.89       76.97      5.34 o
   5   1   8        9.60        7.47      3.35 o
   6   1   8       19.55       25.38      3.73 o
   7   1   8        1.28        4.13      2.11 o
 -11   2   8       13.45        5.85      3.18 o
 -10   2   8        5.56        4.43      2.23 o
  -9   2   8       44.86       43.75      3.35 o
  -8   2   8       27.14       29.25      3.67 o
  -7   2   8       54.86       42.90      5.25 o
  -6   2   8        0.87        1.07      1.61 o
  -5   2   8      964.02     1091.88     16.83 o
  -4   2   8       49.17       47.88      2.76 o
  -3   2   8        9.99        7.02      1.52 o
  -2   2   8      180.91      174.78      4.16 o
  -1   2   8      106.12      113.40      4.19 o
   0   2   8       92.45       82.97      3.79 o
   1   2   8       29.18       21.60      3.11 o
   2   2   8      333.63      339.83     10.24 o
   3   2   8      671.51      739.13     12.44 o
   4   2   8       10.26        6.95      2.33 o
   5   2   8        2.25        3.75      2.14 o
   6   2   8      274.51      341.62      9.72 o
   7   2   8       58.62       69.21      5.60 o
 -11   3   8       49.20       45.72      5.96 o
 -10   3   8        0.81        3.26      1.95 o
  -9   3   8        0.29        4.28      2.15 o
  -8   3   8        8.44        2.89      1.19 o
  -7   3   8       17.64       14.68      2.23 o
  -6   3   8      692.99      799.03     22.76 o
  -5   3   8      493.01      571.67     11.03 o
  -4   3   8      810.01      887.78     15.54 o
  -3   3   8      424.28      465.16      8.73 o
  -2   3   8        0.73        2.01      1.19 o
  -1   3   8       29.86       22.67      2.47 o
   0   3   8        7.91        2.84      1.39 o
   1   3   8      319.24      328.09      8.31 o
   2   3   8     1000.22     1149.68     15.91 o
   3   3   8       28.67       28.96      3.35 o
   4   3   8       31.99       20.80      3.26 o
   5   3   8       26.10       16.30      3.26 o
   6   3   8        3.23        3.11      1.94 o
 -10   4   8       31.07       20.25      3.47 o
  -9   4   8       17.91       15.26      3.21 o
  -8   4   8        5.01        3.46      1.61 o
  -7   4   8       66.51       69.85      5.33 o
  -6   4   8       62.24       68.25      4.70 o
  -5   4   8      147.61      142.92      5.61 o
  -4   4   8      157.97      184.49      6.19 o
  -3   4   8      118.70      117.18      4.68 o
  -2   4   8      111.16      111.11      3.87 o
  -1   4   8       49.94       52.66      3.34 o
   0   4   8        9.60        4.70      1.54 o
   1   4   8        6.04        6.09      1.81 o
   2   4   8      112.15       94.73      5.39 o
   3   4   8       86.89       76.71      5.16 o
   4   4   8        0.29        3.00      2.18 o
   5   4   8        4.72        3.87      2.29 o
   6   4   8       48.05       52.93      5.19 o
 -10   5   8       66.48       57.22      5.23 o
  -9   5   8       16.18        6.34      2.25 o
  -8   5   8        1.12        1.17      1.70 o
  -7   5   8       97.58      103.73      6.47 o
  -6   5   8      122.60      123.35      7.16 o
  -5   5   8        3.15        2.02      1.20 o
  -4   5   8      100.09       92.20      4.32 o
  -3   5   8      157.50      170.76      7.05 o
  -2   5   8      249.24      251.34     10.25 o
  -1   5   8      148.46      141.43      5.05 o
   0   5   8       28.41       16.69      2.52 o
   1   5   8      501.33      439.60     13.42 o
   2   5   8     1247.93     1188.55     31.19 o
   3   5   8        1.46        1.62      1.33 o
   4   5   8       94.72       81.85      5.47 o
   5   5   8       70.03       73.08      5.17 o
  -9   6   8       26.11       21.45      3.80 o
  -8   6   8        0.84        2.65      1.96 o
  -7   6   8       95.02      116.44      7.24 o
  -6   6   8      228.91      284.46     10.72 o
  -5   6   8        8.46        3.05      1.64 o
  -4   6   8       45.59       41.66      3.31 o
  -3   6   8        7.59        7.16      2.77 o
  -2   6   8      809.71      885.23     28.49 o
  -1   6   8       28.74       24.50      2.53 o
   0   6   8       19.82       11.34      2.07 o
   1   6   8       94.94       78.02      4.84 o
   2   6   8       41.42       25.43      3.00 o
   3   6   8        2.72        1.11      1.23 o
   4   6   8        1.83        2.78      2.01 o
   5   6   8        0.52        0.95      1.83 o
  -8   7   8       31.53       21.96      3.37 o
  -7   7   8        9.08        6.69      2.18 o
  -6   7   8      937.00     1096.76     33.19 o
  -5   7   8       85.79       76.93      5.22 o
  -4   7   8      666.35      771.67     23.82 o
  -3   7   8      163.64      170.23      7.11 o
  -2   7   8       34.88       29.70      4.76 o
  -1   7   8      148.87      137.45      7.57 o
   0   7   8       30.39       28.54      3.94 o
   1   7   8       34.32       31.06      3.24 o
   2   7   8        0.67        2.44      1.36 o
   3   7   8       43.08       35.75      3.28 o
   4   7   8        7.81        3.11      1.89 o
  -7   8   8      462.49      554.91     26.62 o
  -6   8   8        0.76        1.31      1.73 o
  -5   8   8     2048.94     2493.13     30.49 o
  -3   8   8      103.45       99.28      8.40 o
  -2   8   8       13.18        8.08      2.12 o
  -1   8   8       60.54       53.44      4.74 o
   0   8   8       80.83       73.33      5.36 o
   1   8   8      100.99       91.16      4.92 o
   2   8   8        0.83        0.45      1.32 o
   3   8   8       19.20       19.93      2.86 o
  -6   9   8       37.80       31.64      4.00 o
  -5   9   8       20.69       25.88      3.49 o
  -4   9   8       70.09       58.19      5.16 o
  -3   9   8       23.82       21.99      5.20 o
  -2   9   8       16.23       14.61      3.00 o
  -1   9   8        5.02        3.47      1.85 o
   0   9   8        3.85        3.58      1.68 o
   1   9   8       87.39      101.08      7.02 o
 -10   1   9       21.18       16.59      2.77 o
  -9   1   9       13.29        8.03      2.05 o
  -8   1   9        5.25        3.52      1.09 o
  -7   1   9        0.31        3.24      1.32 o
  -6   1   9      119.54      120.10      4.15 o
  -5   1   9       46.96       39.93      2.81 o
  -4   1   9       29.40       21.26      2.61 o
  -3   1   9       78.14       74.25      3.23 o
  -2   1   9       10.19        9.15      1.64 o
  -1   1   9      287.68      304.35      7.92 o
   0   1   9       26.18       28.27      3.43 o
   1   1   9       23.33       23.45      3.43 o
   2   1   9       12.40       11.90      2.92 o
   3   1   9        2.42        4.59      2.03 o
   4   1   9       21.91       20.42      3.51 o
   5   1   9       88.68       91.91      5.63 o
   6   1   9       11.48       16.37      3.22 o
 -10   2   9       14.62        8.71      2.43 o
  -9   2   9       22.10       20.57      2.72 o
  -8   2   9       32.72       28.85      3.02 o
  -7   2   9       61.25       55.90      4.18 o
  -6   2   9       12.65        9.53      1.73 o
  -5   2   9      121.68      128.42      4.19 o
  -4   2   9       22.62       12.88      1.89 o
  -3   2   9       99.01       92.20      3.67 o
  -2   2   9        2.75        3.77      1.57 o
  -1   2   9      369.15      375.29      9.20 o
   0   2   9       12.71        5.66      2.43 o
   1   2   9     1012.17     1021.80     31.82 o
   2   2   9        3.07        1.66      1.80 o
   3   2   9        9.68        6.53      2.84 o
   4   2   9        6.60        7.03      2.62 o
   5   2   9        1.71        2.34      1.96 o
 -10   3   9        4.25        4.29      1.99 o
  -9   3   9        7.46        6.00      2.36 o
  -8   3   9       11.76        5.07      1.57 o
  -7   3   9        3.15        1.53      1.68 o
  -6   3   9        4.12        1.56      1.65 o
  -5   3   9        0.55        2.06      1.07 o
  -4   3   9       32.34       25.47      2.23 o
  -3   3   9        4.24        2.86      1.30 o
  -2   3   9        0.19        2.52      1.51 o
  -1   3   9       15.57        8.30      2.01 o
   0   3   9       27.80       23.42      2.51 o
   1   3   9        6.90        4.87      2.18 o
   2   3   9      178.43      169.49      7.98 o
   3   3   9       50.21       51.41      4.44 o
   4   3   9       53.39       55.51      4.65 o
   5   3   9        0.23        2.78      1.99 o
  -9   4   9       52.60       62.58      5.54 o
  -8   4   9        3.26        6.48      2.36 o
  -7   4   9      129.29      115.40      8.57 o
  -6   4   9        1.00        0.16      1.52 o
  -5   4   9        0.07        0.86      1.35 o
  -4   4   9        1.04        2.42      1.42 o
  -3   4   9      230.26      239.99      7.53 o
  -2   4   9       18.56       19.12      2.57 o
  -1   4   9      162.98      160.34      6.39 o
   0   4   9      106.63      100.37      4.90 o
   1   4   9       12.31        4.09      2.51 o
   2   4   9        5.41        4.52      2.08 o
   3   4   9      269.87      277.57      8.69 o
   4   4   9       64.64       72.69      5.11 o
   5   4   9       43.29       40.66      4.41 o
  -9   5   9        0.11        1.77      1.78 o
  -8   5   9       68.35       77.41      6.06 o
  -7   5   9       10.36        7.34      1.91 o
  -6   5   9       85.11       89.05      6.51 o
  -5   5   9      327.64      364.98     10.98 o
  -4   5   9        0.00        0.49      1.27 o
  -3   5   9      113.27      116.93      5.51 o
  -2   5   9        2.44        3.48      1.63 o
  -1   5   9       75.18       62.02      3.94 o
   0   5   9       12.89        8.46      1.89 o
   1   5   9        0.07        3.69      1.66 o
   2   5   9       55.43       57.49      5.11 o
   3   5   9       35.36       25.88      3.48 o
   4   5   9       55.92       59.56      5.47 o
  -8   6   9       28.83       19.76      3.09 o
  -7   6   9       30.47       35.24      3.98 o
  -6   6   9        1.32        3.33      1.64 o
  -5   6   9        0.20        3.73      2.49 o
  -4   6   9      100.96       97.29      6.08 o
  -3   6   9        3.21        7.29      1.99 o
  -2   6   9      500.20      533.88     15.83 o
  -1   6   9       41.70       33.17      3.33 o
   0   6   9       14.90        7.88      2.30 o
   1   6   9        2.70        2.63      1.43 o
   2   6   9        6.26       11.41      2.79 o
   3   6   9       48.31       58.87      5.22 o
  -7   7   9      146.16      144.60      9.32 o
  -6   7   9       11.70        7.89      2.22 o
  -5   7   9       31.16       25.87      4.68 o
  -4   7   9      161.28      182.77      9.62 o
  -3   7   9      141.05      137.24      5.20 o
  -2   7   9        6.41        8.56      2.30 o
  -1   7   9       88.80       86.73      5.18 o
   0   7   9        0.12        2.06      1.35 o
   1   7   9        0.08        1.37      1.38 o
   2   7   9      152.60      146.79      8.60 o
  -6   8   9        8.14        6.11      2.35 o
  -5   8   9      279.55      304.10     15.96 o
  -4   8   9       14.51       15.19      3.32 o
  -3   8   9        9.04        8.40      3.00 o
  -2   8   9       26.50       16.74      4.19 o
  -1   8   9        1.98        3.13      1.78 o
   0   8   9        1.87        1.93      1.20 o
   1   8   9        2.91        5.47      1.60 o
  -9   0  10        4.55        4.79      4.31 o
  -8   0  10        1.63        4.38      1.64 o
  -7   0  10      156.65      165.14      8.72 o
  -6   0  10       47.73       41.93      4.25 o
  -5   0  10      255.04      271.83     11.74 o
  -4   0  10       74.63       75.92      5.38 o
  -3   0  10      459.33      512.76     17.78 o
  -2   0  10     2384.55     2702.14    126.54 o
  -1   0  10     1390.55     1572.02     58.53 o
   0   0  10     1909.58     1953.80     39.68 o
   1   0  10      831.30      879.29    113.33 o
   2   0  10      232.14      248.02     14.16 o
   3   0  10      103.44      109.28     10.69 o
   4   0  10       27.87       33.76      6.28 o
  -9   1  10        1.29        3.62      1.60 o
  -8   1  10        2.50        0.82      1.33 o
  -7   1  10       92.99       90.48      5.45 o
  -6   1  10       73.17       75.43      3.73 o
  -5   1  10        5.57        2.55      1.24 o
  -4   1  10        8.76        6.48      1.65 o
  -3   1  10       16.74       19.91      2.13 o
  -2   1  10      645.90      733.58     21.21 o
  -1   1  10      622.35      682.64     21.19 o
   0   1  10      119.57      132.16      6.89 o
   1   1  10       60.83       59.48      4.59 o
   2   1  10        0.16        2.49      1.78 o
   3   1  10        8.34        7.50      2.75 o
   4   1  10        0.16        4.41      2.15 o
  -9   2  10        6.13        4.82      2.06 o
  -8   2  10      388.81      435.92     23.22 o
  -7   2  10       49.09       32.12      5.08 o
  -6   2  10        1.19        0.91      0.99 o
  -5   2  10       64.73       56.36      3.24 o
  -4   2  10       44.45       41.88      2.91 o
  -3   2  10       22.03       15.43      2.28 o
  -2   2  10       85.18       84.21      4.50 o
  -1   2  10      241.37      253.95     10.12 o
   0   2  10      330.68      378.52     11.36 o
   1   2  10        6.01        4.44      2.12 o
   2   2  10        7.95       10.63      2.70 o
   3   2  10      275.47      322.43     18.36 o
   4   2  10       94.26      121.11      7.65 o
  -9   3  10      228.18      246.28     12.96 o
  -8   3  10      127.64      134.64      7.18 o
  -7   3  10      466.70      545.78     23.74 o
  -6   3  10      123.55      121.97      5.79 o
  -5   3  10        2.11        1.42      1.36 o
  -4   3  10        4.68        3.58      1.39 o
  -3   3  10       18.22       14.22      2.62 o
  -2   3  10      217.36      239.45     11.86 o
  -1   3  10      752.31      862.70     22.72 o
   0   3  10       23.59       23.97      3.46 o
   1   3  10        2.59        4.18      2.39 o
   2   3  10       31.02       21.97      3.51 o
   3   3  10        9.50        3.56      2.40 o
   4   3  10      109.70      156.69      8.81 o
  -8   4  10       61.02       42.42      4.77 o
  -7   4  10       44.70       43.79      6.49 o
  -6   4  10       13.76        9.90      2.38 o
  -5   4  10       27.95       21.10      2.90 o
  -4   4  10       10.94        7.41      1.85 o
  -3   4  10        0.14        3.10      1.39 o
  -2   4  10        0.87        1.19      1.28 o
  -1   4  10      165.55      145.38      6.65 o
   0   4  10       48.67       33.58      3.94 o
   1   4  10        0.88        1.23      1.67 o
   2   4  10        6.00        5.69      2.71 o
   3   4  10       38.31       37.57      4.44 o
  -8   5  10        5.98        4.98      2.02 o
  -7   5  10       43.99       40.77      4.45 o
  -6   5  10       66.85       74.59      6.07 o
  -5   5  10      137.18      146.62      6.21 o
  -4   5  10      132.02      120.50      6.73 o
  -3   5  10       14.39       10.52      2.81 o
  -2   5  10      322.24      313.46      9.90 o
  -1   5  10      828.76      815.99     31.87 o
   0   5  10        1.16        1.87      1.65 o
   1   5  10      102.68       92.83      5.53 o
   2   5  10       63.49       53.09      5.03 o
  -7   6  10       21.29       19.78      3.31 o
  -6   6  10        9.39        4.25      1.84 o
  -5   6  10      346.99      451.31     12.37 o
  -4   6  10       22.79       13.24      5.77 o
  -3   6  10        5.46        2.44      1.59 o
  -2   6  10       50.02       39.63      4.02 o
  -1   6  10      117.94      105.66      5.42 o
   0   6  10        6.27        0.00      1.23 o
   1   6  10        1.71        6.23      3.03 o
  -5   7  10        5.86        2.54      1.83 o
  -4   7  10       38.66       27.91      4.45 o
  -3   7  10        1.56        2.10      1.83 o
  -2   7  10       19.31       16.67      3.33 o
  -1   7  10        3.58        3.00      1.96 o
   0   7  10       40.69       35.97      4.63 o
  -8   1  11       15.97        8.89      2.51 o
  -7   1  11        0.46        1.20      1.50 o
  -6   1  11       12.56        8.28      1.81 o
  -5   1  11        0.16        1.06      1.00 o
  -4   1  11      154.96      149.12      6.18 o
  -3   1  11        0.03        2.43      1.95 o
  -2   1  11       25.94       22.75      3.49 o
  -1   1  11        1.35        0.97      1.90 o
   0   1  11        0.16        1.76      1.59 o
   1   1  11       12.00        5.62      2.30 o
   2   1  11       88.48       90.75      6.74 o
  -8   2  11       57.73       44.24      4.12 o
  -7   2  11       11.02        5.64      2.40 o
  -6   2  11       27.24       19.34      2.70 o
  -5   2  11        0.07        1.61      1.21 o
  -4   2  11      146.82      147.33      8.28 o
  -3   2  11        0.00        2.96      1.22 o
  -2   2  11      520.84      546.30     12.80 o
  -1   2  11        0.75        4.02      1.79 o
   0   2  11       12.83       11.85      3.12 o
   1   2  11        1.19        3.13      2.25 o
   2   2  11        4.42        6.41      2.31 o
  -7   3  11       37.54       25.96      3.19 o
  -6   3  11        0.22        3.89      1.72 o
  -5   3  11       14.62        6.60      2.31 o
  -4   3  11        8.11        4.22      1.47 o
  -3   3  11       45.05       36.18      4.28 o
  -2   3  11        2.04        4.56      1.90 o
  -1   3  11      186.02      165.32      6.94 o
   0   3  11       14.49       10.11      2.51 o
   1   3  11       68.65       69.10      5.88 o
   2   3  11        0.00        2.02      2.19 o
  -7   4  11        2.81        0.80      1.73 o
  -6   4  11       86.15       85.64      5.58 o
  -5   4  11       13.65       12.38      3.98 o
  -4   4  11       83.40       76.16      6.21 o
  -3   4  11       52.11       42.22      5.09 o
  -2   4  11        5.22        3.27      1.96 o
  -1   4  11        7.48        7.08      2.56 o
   0   4  11      157.81      155.34      9.04 o
   1   4  11       95.83       97.19      6.66 o
  -6   5  11       23.69       19.12      4.16 o
  -5   5  11        5.69        3.98      2.68 o
  -4   5  11       62.12       51.83      6.82 o
  -3   5  11        0.00        5.15      1.94 o
  -2   5  11        0.25        1.03      1.39 o
  -1   5  11       40.87       31.83      5.66 o
   0   5  11        9.58        4.87      2.22 o
  -3   6  11        8.86        6.92      2.52 o
  -6   0  12      228.52      204.89     16.56 o
  -5   0  12      852.98      945.48     27.51 o
  -4   0  12      909.16     1082.24     87.10 o
  -3   0  12     1346.11     1599.31     36.07 o
  -2   0  12      402.84      413.75     69.19 o
  -1   0  12      147.64      148.38     12.25 o
   0   0  12       37.97       33.44      5.70 o
  -6   1  12        9.19        2.70      1.45 o
  -5   1  12      354.97      358.62     29.60 o
  -4   1  12      327.84      343.46     15.98 o
  -3   1  12      183.29      188.87     10.34 o
  -2   1  12       21.30       17.19      3.59 o
  -1   1  12        6.43        4.30      2.02 o
  -5   2  12       70.11       77.48      6.67 o
  -4   2  12      128.51      119.38      7.27 o
  -3   2  12       73.16       70.07      5.50 o
  -2   2  12        9.94        5.41      2.05 o
  -1   2  12       17.62       19.12      3.32 o
  -4   3  12      372.37      345.44     30.27 o
  -3   3  12        5.30        2.48      1.76 o
  -2   3  12        0.78        3.82      1.78 o
 
